# Supplementary material for: Analysis of SARS-CoV-2 mutations in the United States suggests presence of four substrains and novel variants
Source: Commun Biol. 2021 Feb 15;4:228. doi: 10.1038/s42003-021-01754-6 (PMC7884689; doi:10.1038/s42003-021-01754-6)
Supplement: Supplementary file 3 — Supplementary Data [file 42003_2021_1754_MOESM3_ESM.xlsx]

## Sheet: Supplementary Data 1
seqId	region	country	city	date
US|NY1-PV08001|EPI_ISL_414476|2020-02-29	North America	USA	New York	20200229
US|CA-PC101P|EPI_ISL_414648|2020-03-08	North America	USA	California	20200311
US|CA-CDPH-UC3|EPI_ISL_413559|2020-02-27	North America	USA	California	20200227
US|WA-UW21|EPI_ISL_414369|2020-03-05	North America	USA	Washington	20200305
US|WA-UW41|EPI_ISL_415606|2020-03-10	North America	USA	Washington	20200308
US|WA-UW19|EPI_ISL_414367|2020-03-05	North America	USA	Washington	20200305
US|WA-UW30|EPI_ISL_414617|2020-03-09	North America	USA	unknown	20200308
US|WA-UW48|EPI_ISL_415613|2020-03-10	North America	USA	Washington	20200309
US|WA-UW49|EPI_ISL_415614|2020-03-10	North America	USA	Washington	20200309
US|CA7|EPI_ISL_411954|2020-02-06	North America	USA	California	20200206
US|WA-UW31|EPI_ISL_414618|2020-03-08	North America	USA	unknown	20200308
US|WA-UW15|EPI_ISL_414363|2020-03-04	North America	USA	Washington	20200304
US|WA1|EPI_ISL_404895|2020-01-19	North America	USA	Washington	20200119
US|WA1-F6|EPI_ISL_407215|2020-01-25	North America	USA	Washington	20200125
US|WA1-A12|EPI_ISL_407214|2020-01-25	North America	USA	Washington	20200125
US|WA6-UW3|EPI_ISL_413457|2020-02-29	North America	USA	Washington	20200229
US|WA18-UW14|EPI_ISL_413653|2020-03-05	North America	USA	Washington	20200305
US|WA12-UW8|EPI_ISL_413563|2020-03-03	North America	USA	Washington	20200303
US|UPHL-03|EPI_ISL_415541|2020-03-09	North America	USA	Utah	20200313
US|UPHL-04|EPI_ISL_415542|2020-03-09	North America	USA	Utah	20200313
US|WA7-UW4|EPI_ISL_413458|2020-03-01	North America	USA	Washington	20200301
US|CA-CDPH-UC9|EPI_ISL_413928|2020-03-05	North America	USA	California	20200305
US|MN3-MDH3|EPI_ISL_414590|2020-03-09	North America	USA	Minnesota	20200309
US|WA-S11|EPI_ISL_416466|2020-03-03	North America	USA	Washington	20200303
US|WA-UW26|EPI_ISL_414595|2020-03-05	North America	USA	Washington	20200305
US|WA15-UW11|EPI_ISL_413650|2020-03-05	North America	USA	Washington	20200305
US|WA16-UW12|EPI_ISL_413651|2020-03-05	North America	USA	Washington	20200305
US|WA-UW18|EPI_ISL_414366|2020-03-05	North America	USA	Washington	20200305
US|WA-S10|EPI_ISL_416465|2020-02-29	North America	USA	Washington	20200229
US|WA-UW64|EPI_ISL_415592|2020-03-10	North America	USA	Washington	20200309
US|CA1|EPI_ISL_406034|2020-01-23	North America	USA	California	20200123
US|IL2|EPI_ISL_410045|2020-01-28	North America	USA	Illinois	20200128
US|IL1|EPI_ISL_404253|2020-01-21	North America	USA	Illinois	20200121
US|CruiseA-24|EPI_ISL_414483|2020-02-17	North America	USA	unknown	20200217
US|UPHL-02|EPI_ISL_415540|2020-03-09	unknown	unknown	unknown	unknown
US|CA-MG0987|EPI_ISL_416457|2020-03-18	North America	USA	California	20200318
US|UPHL-05|EPI_ISL_415543|2020-03-09	North America	USA	Utah	20200313
US|UPHL-06|EPI_ISL_415544|2020-03-09	North America	USA	Utah	20200313
US|WI1|EPI_ISL_408670|2020-01-31	North America	USA	Wisconsin	20200131
US|CruiseA-23|EPI_ISL_414482|2020-02-18	North America	USA	unknown	20200218
US|CruiseA-21|EPI_ISL_414480|2020-02-21	North America	USA	unknown	20200221
US|TX1|EPI_ISL_411956|2020-02-11	North America	USA	Texas	20200211
US|MA1|EPI_ISL_409067|2020-01-29	North America	USA	Massachusetts	20200129
US|CruiseA-26|EPI_ISL_414485|2020-02-24	North America	USA	unknown	20200224
US|CA3|EPI_ISL_408008|2020-01-29	North America	USA	California	20200129
US|CA4|EPI_ISL_408009|2020-01-29	North America	USA	California	20200129
US|AZ1|EPI_ISL_406223|2020-01-22	North America	USA	Arizona	20200122
US|CruiseA-14|EPI_ISL_413619|2020-02-25	North America	USA	unknown	20200225
US|CruiseA-6|EPI_ISL_413611|2020-02-21	North America	USA	unknown	20200221
US|CruiseA-7|EPI_ISL_413612|2020-02-17	North America	USA	unknown	20200217
US|CA5|EPI_ISL_408010|2020-01-29	North America	USA	California	20200129
US|CruiseA-4|EPI_ISL_413609|2020-02-21	North America	USA	unknown	20200221
US|CruiseA-2|EPI_ISL_413607|2020-02-18	North America	USA	unknown	20200218
US|CruiseA-1|EPI_ISL_413606|2020-02-17	North America	USA	unknown	20200217
US|UPHL-01|EPI_ISL_415539|2020-03-09	North America	USA	Utah	20200313
US|CA2|EPI_ISL_406036|2020-01-22	North America	USA	California	20200122
US|CA8|EPI_ISL_411955|2020-02-10	North America	USA	California	20200210
US|CA9|EPI_ISL_412862|2020-02-23	North America	USA	California	20200223
US|CruiseA-17|EPI_ISL_413622|2020-02-24	North America	USA	unknown	20200224
US|CruiseA-12|EPI_ISL_413617|2020-02-20	North America	USA	unknown	20200220
US|CruiseA-11|EPI_ISL_413616|2020-02-17	North America	USA	unknown	20200217
US|CruiseA-10|EPI_ISL_413615|2020-02-17	North America	USA	unknown	20200217
US|CruiseA-8|EPI_ISL_413613|2020-02-17	North America	USA	unknown	20200217
US|CruiseA-25|EPI_ISL_414484|2020-02-17	North America	USA	unknown	20200217
US|UC-CDPH-UC11|EPI_ISL_413931|2020-03-05	North America	USA	California	20200305
US|CA-CDPH-UC2|EPI_ISL_413558|2020-02-27	North America	USA	California	20200227
US|WA-S3|EPI_ISL_413560|2020-02-28	North America	USA	Washington	20200228
US|WA2|EPI_ISL_412970|2020-02-24	North America	USA	Washington	20200224
US|WA-S2|EPI_ISL_413456|2020-02-20	North America	USA	Washington	20200220
US|WA-S5|EPI_ISL_416460|2020-02-29	North America	USA	Washington	20200229
US|WA-S6|EPI_ISL_416461|2020-02-29	North America	USA	Washington	20200229
US|WA-UW32|EPI_ISL_414619|2020-03-07	North America	USA	unknown	20200307
US|WA-UW60|EPI_ISL_415625|2020-03-10	North America	USA	Washington	20200309
US|WA-UW22|EPI_ISL_414591|2020-03-06	North America	USA	Washington	20200306
US|WA-UW69|EPI_ISL_415597|2020-03-10	North America	USA	Washington	20200310
US|WA-UW73|EPI_ISL_415601|2020-03-10	North America	USA	Washington	20200310
US|WA-UW24|EPI_ISL_414593|2020-03-05	North America	USA	Washington	20200305
US|WA-UW74|EPI_ISL_415602|2020-03-10	North America	USA	Washington	20200310
US|WA-UW44|EPI_ISL_415609|2020-03-10	North America	USA	Washington	20200308
US|WA-UW57|EPI_ISL_415622|2020-03-10	North America	USA	Washington	20200309
US|MN2-MDH2|EPI_ISL_414589|2020-03-07	North America	USA	Minnesota	20200307
US|WA-UW28|EPI_ISL_414597|2020-03-04	North America	USA	Washington	20200304
US|WA-UW62|EPI_ISL_415627|2020-03-10	North America	USA	Washington	20200309
US|WA-UW43|EPI_ISL_415608|2020-03-10	North America	USA	Washington	20200308
US|WA-UW63|EPI_ISL_415591|2020-03-09	North America	USA	Washington	20200310
US|WA-UW46|EPI_ISL_415611|2020-03-10	North America	USA	Washington	20200309
US|WA-UW33|EPI_ISL_414620|2020-03-08	North America	USA	unknown	20200308
US|WA-UW59|EPI_ISL_415624|2020-03-10	North America	USA	Washington	20200309
US|WA-UW67|EPI_ISL_415595|2020-03-10	North America	USA	Washington	20200309
US|WA8-UW5|EPI_ISL_413486|2020-03-01	North America	USA	Washington	20200301
US|WA-UW56|EPI_ISL_415621|2020-03-10	North America	USA	Washington	20200309
US|WA-UW75|EPI_ISL_415603|2020-03-10	North America	USA	Washington	20200310
US|WA-UW76|EPI_ISL_415604|2020-03-10	North America	USA	Washington	20200310
US|WA-UW50|EPI_ISL_415615|2020-03-10	North America	USA	Washington	20200308
US|WA-UW66|EPI_ISL_415594|2020-03-10	North America	USA	Washington	20200310
US|WA-UW68|EPI_ISL_415596|2020-03-10	North America	USA	Washington	20200309
US|WA-UW70|EPI_ISL_415598|2020-03-10	North America	USA	Washington	20200310
US|WA-UW55|EPI_ISL_415620|2020-03-10	North America	USA	Washington	20200309
US|WA-UW23|EPI_ISL_414592|2020-03-06	North America	USA	Washington	20200306
US|WA-UW20|EPI_ISL_414368|2020-03-05	North America	USA	Washington	20200305
TW|CGMH-CGU-04|EPI_ISL_415742|2020-02-27	Asia	Taiwan	Taoyuan	20200227
CN|P0028|EPI_ISL_413864|2020-02-05	Asia	China	Guangdong	20200209
CN_Jiangsu|IVDC-JS-001|EPI_ISL_408488|2020-01-19	Asia	China	Jiangsu	20200119
TW|CGMH-CGU-05|EPI_ISL_415743|2020-02-27	Asia	Taiwan	Taoyuan	20200227
CN_Wuhan|HBCDC-HB-05|EPI_ISL_412981|2020-01-18	Asia	China	Hubei	20200118
TW|NTU03|EPI_ISL_413592|2020-02-29	Asia	Taiwan	Taipei	20200302
CN_CN|GZMU0030|EPI_ISL_414684|2020-02-27	unknown	unknown	unknown	unknown
CN_CN|GZMU0030|EPI_ISL_414685|2020-02-27	unknown	unknown	unknown	unknown
CN_CN|GZMU0030|EPI_ISL_414686|2020-02-27	Asia	China	Guangdong	20200227
HK|VM20002907|EPI_ISL_414517|2020-02-25	Asia	Hong Kong	unknown	20200225
HK|case85_VM20002868|EPI_ISL_414519|2020-02-24	Asia	Hong Kong	unknown	20200224
CN_Jingzhou|HBCDC-HB-01|EPI_ISL_412459|2020-01-08	Asia	China	Hubei	20200108
HK|case42_VM20002493|EPI_ISL_414527|2020-02-09	Asia	Hong Kong	unknown	20200209
HK|case48_VM20002507|EPI_ISL_414528|2020-02-10	Asia	Hong Kong	unknown	20200210
HK|VM20001988|EPI_ISL_412029|2020-01-30	Asia	Hong Kong	unknown	20200130
HK|VM20002582|EPI_ISL_414569|2020-02-12	Asia	Hong Kong	unknown	20200212
CN_Jiangsu|JS02|EPI_ISL_411952|2020-01-24	Asia	China	Jiangsu	20200124
CN_CN-Fujian|FJ13|EPI_ISL_411066|2020-01-22	Asia	China	Fujian	20200122
CN_Foshan|20SF211|EPI_ISL_406536|2020-01-22	Asia	China	Guangdong	20200122
CN_Foshan|20SF210|EPI_ISL_406535|2020-01-22	Asia	China	Guangdong	20200122
TW|2|EPI_ISL_406031|2020-01-23	Asia	Taiwan	Kaohsiung	20200123
CN_CN|GZMU0031|EPI_ISL_414687|2020-02-25	Asia	China	Guangdong	20200225
CN_CN|GZMU0014|EPI_ISL_414692|2020-02-25	Asia	China	Guangdong	20200225
CN_Wuhan|IVDC-HB-envF13-21|EPI_ISL_408515|2020-01-01	Asia	China	Hubei	20200101
CN_Jiangsu|JS01|EPI_ISL_411950|2020-01-23	Asia	China	Jiangsu	20200123
CN_Zhejiang|WZ-01|EPI_ISL_404227|2020-01-16	Asia	China	Zhejiang	20200116
CN_CN|IQTC01|EPI_ISL_412966|2020-02-05	Asia	China	Guangdong	20200205
CN|WF0002|EPI_ISL_413692|2020-02-02	unknown	unknown	unknown	unknown
TW|NTU02|EPI_ISL_410218|2020-02-05	Asia	Taiwan	Taipei	20200205
CN_Shenzhen|SZTH-003|EPI_ISL_406594|2020-01-16	Asia	China	Guangdong	20200116
CN_Wuhan|IVDC-HB-04|EPI_ISL_402120|2020-01-01	Asia	China	Hubei	20200101
HK|case78_VM20002849|EPI_ISL_414571|2020-02-22	Asia	Hong Kong	unknown	20200222
HK|VB20026565|EPI_ISL_412030|2020-02-01	Asia	Hong Kong	unknown	20200201
CN_Guangdong|20SF040|EPI_ISL_403937|2020-01-18	Asia	China	Guangdong	20200118
CN_Guangdong|20SF028|EPI_ISL_403936|2020-01-17	Asia	China	Guangdong	20200117
CN_Chongqing|IVDC-CQ-001|EPI_ISL_408481|2020-01-18	Asia	China	Chongqing	20200118
CN_Wuhan|IVDC-HB-envF13-20|EPI_ISL_408514|2020-01-01	Asia	China	Hubei	20200101
CN_Wuhan|IPBCAMS-WH-05|EPI_ISL_403928|2020-01-01	Asia	China	Hubei	20200101
CN_Anhui|SZ005|EPI_ISL_413485|2020-01-24	unknown	unknown	unknown	unknown
HK|VM20001061|EPI_ISL_412028|2020-01-22	Asia	Hong Kong	unknown	20200122
CN_CN|GZMU0042|EPI_ISL_414688|2020-02-25	unknown	unknown	unknown	unknown
CN_Shenzhen|HKU-SZ-005|EPI_ISL_405839|2020-01-11	Asia	China	Guangdong	20200111
CN_Guangdong|20SF025|EPI_ISL_403935|2020-01-15	Asia	China	Guangdong	20200115
CN_Shenzhen|SZTH-002|EPI_ISL_406593|2020-01-13	Asia	China	Guangdong	20200113
CN_Shenzhen|HKU-SZ-002|EPI_ISL_406030|2020-01-10	Asia	China	Guangdong	20200110
CN_Shandong|LY005|EPI_ISL_414938|2020-01-24	Asia	China	Shandong	20200124
CN_Wuhan|HBCDC-HB-06|EPI_ISL_412982|2020-02-07	Asia	China	Hubei	20200207
CN_Wuhan|HBCDC-HB-04|EPI_ISL_412980|2020-01-18	Asia	China	Hubei	20200118
CN_CN-Beijing|235|EPI_ISL_413521|2020-01-28	Asia	China	Beijing	20200128
CN_CN-Beijing|231|EPI_ISL_413519|2020-01-28	Asia	China	Beijing	20200128
CN_CN-Beijing|105|EPI_ISL_413518|2020-01-26	Asia	China	Beijing	20200126
CN_CN-Beijing|233|EPI_ISL_413520|2020-01-28	Asia	China	Beijing	20200128
CN_Shandong|LY003|EPI_ISL_414936|2020-01-23	Asia	China	Shandong	20200123
CN_Wuhan|HBCDC-HB-02|EPI_ISL_412978|2020-01-17	Asia	China	Hubei	20200117
CN_Chongqing|YC01|EPI_ISL_408478|2020-01-21	Asia	China	Chongqinq	20200121
CN_Shandong|LY008|EPI_ISL_414941|2020-01-30	Asia	China	Shandong	20200130
CN_CN-Fujian|FJ8|EPI_ISL_411060|2020-01-21	Asia	China	Fujian	20200121
CN_Wuhan|WH04|EPI_ISL_406801|2020-01-05	Asia	China	Hubei	20200105
CN_Yunnan|IVDC-YN-003|EPI_ISL_408480|2020-01-17	Asia	China	Yunnan	20200117
CN_Wuhan|HBCDC-HB-03|EPI_ISL_412979|2020-01-18	Asia	China	Hubei	20200118
TW|3|EPI_ISL_411926|2020-01-24	Asia	Taiwan	Taipei	20200124
CN|WF0001|EPI_ISL_413691|2020-02-02	unknown	unknown	unknown	unknown
CN_CN|GZMU0044|EPI_ISL_414689|2020-02-25	Asia	China	Guangdong	20200225
CN_CN|GZMU0048|EPI_ISL_414691|2020-02-25	Asia	China	Guangdong	20200225
CN_Shandong|LY007|EPI_ISL_414940|2020-01-25	Asia	China	Shandong	20200125
CN|P0042|EPI_ISL_413854|2020-01-30	Asia	China	Guangdong	20200130
CN_CN|ZJU-08|EPI_ISL_416473|2020-01-26	Asia	China	Hangzhou	20200126
CN_CN|ZJU-01|EPI_ISL_415709|2020-01-25	Asia	China	Hangzhou	20200125
CN_Shenzhen|SZTH-001|EPI_ISL_406592|2020-01-13	Asia	China	Guangdong	20200113
CN_CN|IQTC02|EPI_ISL_412967|2020-01-29	Asia	China	Guangzhou	20200129
CN_Shanghai|SH01|EPI_ISL_414510|2020-02-02	Asia	China	Shanghai	20200202
CN_Shenzhen|SZTH-004|EPI_ISL_406595|2020-01-16	Asia	China	Guangdong	20200116
CN_CN|ZJU-07|EPI_ISL_416425|2020-02-03	Asia	China	Hangzhou	20200203
CN_CN|ZJU-02|EPI_ISL_416042|2020-01-25	Asia	China	Hangzhou	20200126
CN_CN|ZJU-05|EPI_ISL_415711|2020-01-22	Asia	China	Hangzhou	20200122
CN_Wuhan|WH-09|EPI_ISL_411957|2020-01-08	Asia	China	unknown	20200108
CN_Shandong|IVDC-SD-001|EPI_ISL_408482|2020-01-19	Asia	China	Shandong	20200119
CN_Jiangxi|IVDC-JX-002|EPI_ISL_408486|2020-01-11	Asia	China	Jiangxi	20200111
CN_Sichuan|IVDC-SC-001|EPI_ISL_408484|2020-01-15	Asia	China	Sichuan	20200115
CN_CN|ZJU-03|EPI_ISL_416044|2020-01-25	Asia	China	Hangzhou	20200125
CN_CN|ZJU-06|EPI_ISL_416047|2020-02-02	Asia	China	Hangzhou	20200202
CN_CN|ZJU-09|EPI_ISL_416474|2020-01-28	Asia	China	Hangzhou	20200128
CN_CN|ZJU-04|EPI_ISL_416046|2020-01-24	Asia	China	Hangzhou	20200124
JP|DP0654|EPI_ISL_416613|2020-02-17	Asia	Japan	unknown	20200217
JP|DP0703|EPI_ISL_416619|2020-02-17	Asia	Japan	unknown	20200217
JP|DP0005|EPI_ISL_416565|2020-02-15	Asia	Japan	unknown	20200215
JP|DP0464|EPI_ISL_416603|2020-02-16	Asia	Japan	unknown	20200216
JP|DP0476|EPI_ISL_416604|2020-02-16	Asia	Japan	unknown	20200216
JP|DP0278|EPI_ISL_416587|2020-02-16	Asia	Japan	unknown	20200216
JP|DP0191|EPI_ISL_416582|2020-02-15	Asia	Japan	unknown	20200215
JP|TK20-31-3|EPI_ISL_413459|2020-02-20	Asia	Japan	Tokyo	20200220
JP|DP0588|EPI_ISL_416610|2020-02-17	Asia	Japan	unknown	20200217
JP|DP0357|EPI_ISL_416598|2020-02-16	Asia	Japan	unknown	20200216
JP|Hu_DP_Kng_19-027|EPI_ISL_412969|2020-02-10	Asia	Japan	unknown	20200210
KR|KCDC05|EPI_ISL_412869|2020-01-30	Asia	South Korea	Seoul	20200130
KR|KCDC24|EPI_ISL_412873|2020-02-06	Asia	South Korea	Chungcheongnam-do	20200206
JP|DP0037|EPI_ISL_416567|2020-02-15	Asia	Japan	unknown	20200215
JP|AII-004|EPI_ISL_407084|2020-01-25	unknown	unknown	unknown	unknown
KR|KCDC07|EPI_ISL_412871|2020-01-31	Asia	South Korea	Seoul	20200131
KR|KCDC06|EPI_ISL_412870|2020-01-30	Asia	South Korea	Seoul	20200130
JP|TY-WK-012|EPI_ISL_408665|2020-01-29	Asia	Japan	Tokyo	20200129
JP|TY-WK-521|EPI_ISL_408667|2020-01-31	Asia	Japan	Tokyo	20200131
JP|TY-WK-501|EPI_ISL_408666|2020-01-31	Asia	Japan	Tokyo	20200131
JP|DP0065|EPI_ISL_416570|2020-02-15	Asia	Japan	unknown	20200215
KR|KUMC01|EPI_ISL_413017|2020-02-06	Asia	South Korea	unknown	20200206
KR|KCDC03|EPI_ISL_407193|2020-01-25	Asia	South Korea	Gyeonggi-do	20200125
KR|KUMC02|EPI_ISL_413018|2020-02-06	Asia	South Korea	unknown	20200206
JP|KY-V-029|EPI_ISL_408669|2020-01-29	Asia	Japan	Kyoto	20200129
JP|DP0481|EPI_ISL_416605|2020-02-16	Asia	Japan	unknown	20200216
JP|DP0287|EPI_ISL_416589|2020-02-16	Asia	Japan	unknown	20200216
JP|DP0457|EPI_ISL_416601|2020-02-16	Asia	Japan	unknown	20200216
JP|DP0200|EPI_ISL_416584|2020-02-15	Asia	Japan	unknown	20200215
JP|DP0361|EPI_ISL_416599|2020-02-16	Asia	Japan	unknown	20200216
JP|DP0027|EPI_ISL_416566|2020-02-15	Asia	Japan	unknown	20200215
JP|DP0190|EPI_ISL_416581|2020-02-15	Asia	Japan	unknown	20200215
JP|DP0158|EPI_ISL_416579|2020-02-15	Asia	Japan	unknown	20200215
JP|DP0236|EPI_ISL_416585|2020-02-15	Asia	Japan	unknown	20200216
JP|DP0724|EPI_ISL_416620|2020-02-17	Asia	Japan	unknown	20200217
JP|DP0880|EPI_ISL_416633|2020-02-17	Asia	Japan	unknown	20200217
KR|KCDC12|EPI_ISL_412872|2020-02-01	Asia	South Korea	Gyeonggi-do	20200201
JP|DP0543|EPI_ISL_416607|2020-02-17	Asia	Japan	unknown	20200217
JP|DP0544|EPI_ISL_416608|2020-02-17	Asia	Japan	unknown	20200217
JP|DP0077|EPI_ISL_416571|2020-02-15	Asia	Japan	unknown	20200215
JP|DP0311|EPI_ISL_416593|2020-02-16	Asia	Japan	unknown	20200216
JP|DP0196|EPI_ISL_416583|2020-02-15	Asia	Japan	unknown	20200215
JP|DP0743|EPI_ISL_416621|2020-02-17	Asia	Japan	unknown	20200217
JP|DP0152|EPI_ISL_416578|2020-02-15	Asia	Japan	unknown	20200215
JP|DP0687|EPI_ISL_416614|2020-02-17	Asia	Japan	unknown	20200217
JP|DP0645|EPI_ISL_416612|2020-02-17	Asia	Japan	unknown	20200217
JP|DP0290|EPI_ISL_416591|2020-02-16	Asia	Japan	unknown	20200216
JP|DP0059|EPI_ISL_416569|2020-02-15	Asia	Japan	unknown	20200215
JP|DP0107|EPI_ISL_416574|2020-02-15	Asia	Japan	unknown	20200215
JP|DP0134|EPI_ISL_416577|2020-02-15	Asia	Japan	unknown	20200215
JP|DP0289|EPI_ISL_416590|2020-02-16	Asia	Japan	unknown	20200216
JP|DP0319|EPI_ISL_416594|2020-02-16	Asia	Japan	unknown	20200216
JP|DP0344|EPI_ISL_416596|2020-02-16	Asia	Japan	unknown	20200216
JP|DP0346|EPI_ISL_416597|2020-02-16	Asia	Japan	unknown	20200216
JP|DP0438|EPI_ISL_416600|2020-02-16	Asia	Japan	unknown	20200216
JP|DP0568|EPI_ISL_416609|2020-02-17	Asia	Japan	unknown	20200217
JP|DP0644|EPI_ISL_416611|2020-02-17	Asia	Japan	unknown	20200217
JP|DP0804|EPI_ISL_416631|2020-02-17	Asia	Japan	unknown	20200217
JP|DP0827|EPI_ISL_416632|2020-02-17	Asia	Japan	unknown	20200217
JP|DP0078|EPI_ISL_416572|2020-02-15	Asia	Japan	unknown	20200215
JP|DP0104|EPI_ISL_416573|2020-02-15	Asia	Japan	unknown	20200215
JP|DP0121|EPI_ISL_416575|2020-02-15	Asia	Japan	unknown	20200215
JP|DP0133|EPI_ISL_416576|2020-02-15	Asia	Japan	unknown	20200215
JP|DP0184|EPI_ISL_416580|2020-02-15	Asia	Japan	unknown	20200215
JP|DP0274|EPI_ISL_416586|2020-02-15	Asia	Japan	unknown	20200216
JP|DP0294|EPI_ISL_416592|2020-02-16	Asia	Japan	unknown	20200216
JP|DP0328|EPI_ISL_416595|2020-02-16	Asia	Japan	unknown	20200216
JP|DP0482|EPI_ISL_416606|2020-02-16	Asia	Japan	unknown	20200216
JP|DP0699|EPI_ISL_416617|2020-02-17	Asia	Japan	unknown	20200217
JP|DP0890|EPI_ISL_416634|2020-02-17	Asia	Japan	unknown	20200217
JP|Hu_DP_Kng_19-020|EPI_ISL_412968|2020-02-10	Asia	Japan	unknown	20200210
FR|HF1805|EPI_ISL_414628|2020-03-02	Europe	France	Hauts de France	20200302
FR|IDF2075|EPI_ISL_415650|2020-03-02	Europe	France	IDF	20200302
FR|IDF2075|EPI_ISL_415693|2020-03-02	unknown	unknown	unknown	unknown
FR|B2348|EPI_ISL_416511|2020-03-07	Europe	France	Bretagne	20200307
FR|HF2174|EPI_ISL_415654|2020-03-09	Europe	France	Hauts de France	20200309
DE|NRW-01|EPI_ISL_413488|2020-02-28	Europe	Germany	North Rhine Westphalia	20200228
UK|SHEF-BFCB1|EPI_ISL_416730|2020-03-03	Europe	United Kingdom	England	20200303
UK|SHEF-BFCDF|EPI_ISL_416732|2020-03-03	Europe	United Kingdom	England	20200303
UK|SHEF-BFCFD|EPI_ISL_416734|2020-03-09	Europe	United Kingdom	England	20200309
UK|SHEF-BFCC0|EPI_ISL_416731|2020-03-03	Europe	United Kingdom	England	20200303
UK|EDB003|EPI_ISL_415640|2020-03-08	Europe	United Kingdom	Scotland	20200308
UK|EDB004|EPI_ISL_415629|2020-03-10	Europe	United Kingdom	Scotland	20200304
UK|CVR05|EPI_ISL_414027|2020-02-26	Europe	United Kingdom	Scotland	20200304
UK|CVR07|EPI_ISL_415630|2020-03-10	Europe	United Kingdom	Scotland	20200309
UK|SHEF-BFCEE|EPI_ISL_416733|2020-03-07	Europe	United Kingdom	England	20200307
UK|CVR10|EPI_ISL_415631|2020-03-10	Europe	United Kingdom	Scotland	20200310
UK|SHEF-BFD45|EPI_ISL_416739|2020-03-09	Europe	United Kingdom	England	20200309
UK|SHEF-BFD54|EPI_ISL_416740|2020-03-03	Europe	United Kingdom	England	20200303
DE|NRW-06|EPI_ISL_414505|2020-03-04	Europe	Germany	North Rhine Westphalia	20200227
DE|NRW-09|EPI_ISL_414509|2020-02-28	Europe	Germany	North Rhine Westphalia	20200228
UK|200990724|EPI_ISL_414006|2020-02-28	Europe	United Kingdom	England	20200228
UK|200690756|EPI_ISL_414044|2020-02-08	Europe	United Kingdom	England	20200208
UK|200641094|EPI_ISL_414040|2020-02-05	Europe	United Kingdom	England	20200205
UK|200690245|EPI_ISL_414041|2020-02-08	Europe	United Kingdom	England	20200208
UK|200690300|EPI_ISL_414042|2020-02-08	Europe	United Kingdom	England	20200208
UK|200690306|EPI_ISL_414043|2020-02-07	Europe	United Kingdom	England	20200207
IT|SSI-101|EPI_ISL_415646|2020-03-03	Europe	Denmark	unknown	20200303
FR|HF2234|EPI_ISL_416495|2020-03-10	Europe	France	Hauts de France	20200310
FR|IDF2278|EPI_ISL_416499|2020-03-11	Europe	France	Ile de France	20200311
CH|1000477757|EPI_ISL_413021|2020-02-29	Europe	Switzerland	Zurich	20200229
CH|1000477806|EPI_ISL_413024|2020-02-29	Europe	Switzerland	Zurich	20200229
CH|GE3895|EPI_ISL_413997|2020-02-26	Europe	Switzerland	Geneva	20200226
CH|GE1422|EPI_ISL_415454|2020-02-29	Europe	Switzerland	unknown	20200228
CH|GE1402|EPI_ISL_415700|2020-02-28	Europe	Switzerland	unknown	20200228
CH|AG7120|EPI_ISL_415457|2020-02-29	Europe	Switzerland	unknown	20200229
CH|SZ1417|EPI_ISL_415702|2020-03-02	Europe	Switzerland	unknown	20200302
CH|BE6651|EPI_ISL_415456|2020-02-29	Europe	Switzerland	unknown	20200229
CH|GE9586|EPI_ISL_414022|2020-02-27	Europe	Switzerland	Geneva	20200227
CH|BL0902|EPI_ISL_414021|2020-02-27	Europe	Switzerland	Basel	20200227
CH|BS0914|EPI_ISL_415701|2020-03-02	Europe	Switzerland	unknown	20200302
CH|GE0199(2020|EPI_ISL_415455|2020-02-28	Europe	Switzerland	unknown	20200228
CH|TI2045|EPI_ISL_415703|2020-03-01	Europe	Switzerland	unknown	20200301
CH|GE8102|EPI_ISL_415458|2020-03-01	Europe	Switzerland	unknown	20200301
CH|GR2988|EPI_ISL_415698|2020-02-27	Europe	Switzerland	unknown	20200227
CH|GR3043|EPI_ISL_415699|2020-02-27	Europe	Switzerland	unknown	20200227
CH|VD0503|EPI_ISL_415459|2020-02-29	Europe	Switzerland	Gen√®ve	20200229
CH|VD5615|EPI_ISL_414023|2020-03-01	Europe	Switzerland	Vaud	20200301
FR|GE1583|EPI_ISL_414623|2020-02-25	Europe	France	Grand-Est	20200225
FR|GE1583|EPI_ISL_414600|2020-02-26	Europe	France	Grand-Est	20200226
DE|BavPat2|EPI_ISL_414520|2020-03-02	Europe	Germany	Munich	20200302
SE|01|EPI_ISL_411951|2020-02-07	Europe	Sweden	unknown	20200207
FR|B2340|EPI_ISL_416507|2020-03-05	Europe	France	Bretagne	20200305
FR|IDF0515-isl|EPI_ISL_410984|2020-01-29	Europe	France	Ile-de-France	20200129
FR|IDF0515|EPI_ISL_408430|2020-01-29	Europe	France	Ile-de-France	20200129
FR|IDF0571|EPI_ISL_411218|2020-02-02	Europe	France	Ile-de-France	20200202
DE|BavPat3|EPI_ISL_414521|2020-03-02	Europe	Germany	Munich	20200302
FR|IDF0372|EPI_ISL_406596|2020-01-23	Europe	France	Ile-de-France	20200123
FR|IDF0386-islP3|EPI_ISL_411220|2020-01-28	Europe	France	Ile-de-France	20200128
FR|IDF0386-islP1|EPI_ISL_411219|2020-01-28	Europe	France	Ile-de-France	20200128
FR|IDF0372-isl|EPI_ISL_410720|2020-01-23	Europe	France	Ile-de-France	20200123
IT|SPL1|EPI_ISL_412974|2020-01-29	Europe	Italy	Rome	20200129
FR|IDF0626|EPI_ISL_408431|2020-01-29	Europe	France	Ile-de-France	20200129
FR|HF1993|EPI_ISL_414637|2020-03-04	Europe	France	Hauts de France	20200304
FR|HF1870|EPI_ISL_414629|2020-03-03	Europe	France	Hauts de France	20200303
FR|B2344|EPI_ISL_416509|2020-03-06	Europe	France	Bretagne	20200306
FR|GE1977|EPI_ISL_414632|2020-03-04	Europe	France	Grand-Est	20200304
FR|IDF1980|EPI_ISL_414633|2020-03-04	Europe	France	Ile-de-France	20200304
FR|BFC2147|EPI_ISL_415652|2020-03-05	Europe	France	Bourgogne-France-Comt√©	20200305
FR|BFC2147|EPI_ISL_415695|2020-03-05	unknown	unknown	unknown	unknown
FR|HF1988|EPI_ISL_414635|2020-03-04	Europe	France	Hauts de France	20200304
FR|HF1995|EPI_ISL_414638|2020-03-04	Europe	France	Hauts de France	20200304
FR|N1620|EPI_ISL_414601|2020-02-27	unknown	unknown	unknown	unknown
IT|CDG1|EPI_ISL_412973|2020-02-20	Europe	Italy	Lombardy	20200220
IT|UniSR1|EPI_ISL_413489|2020-03-03	Europe	Italy	Lombardy	20200303
FR|HF1684|EPI_ISL_414626|2020-02-29	Europe	France	Hauts de France	20200229
CH|AG0361|EPI_ISL_413999|2020-02-27	Europe	Switzerland	Argovie	20200227
CH|GE4984|EPI_ISL_415708|2020-03-07	Europe	Switzerland	unknown	20200307
CH|GE3121|EPI_ISL_414019|2020-02-27	Europe	Switzerland	Geneva	20200227
CH|GE5373|EPI_ISL_414020|2020-02-27	Europe	Switzerland	Geneva	20200227
CH|TI9486|EPI_ISL_413996|2020-02-24	Europe	Switzerland	Tessin	20200224
FR|HF2196|EPI_ISL_416493|2020-03-08	Europe	France	Hauts de France	20200308
CH|BE2536|EPI_ISL_415704|2020-03-04	Europe	Switzerland	unknown	20200304
CH|GE4135|EPI_ISL_415705|2020-03-06	Europe	Switzerland	unknown	20200306
CH|GE062072020|EPI_ISL_415706|2020-03-06	Europe	Switzerland	unknown	20200306
CH|GE6679|EPI_ISL_415707|2020-03-08	Europe	Switzerland	unknown	20200308
FR|B2330|EPI_ISL_416502|2020-02-26	Europe	France	Bretagne	20200226
UK|200990723|EPI_ISL_414012|2020-02-27	Europe	United Kingdom	England	20200227
CH|1000477797|EPI_ISL_413023|2020-02-29	Europe	Switzerland	Zurich	20200229
DE|Baden-Wuerttemberg-1|EPI_ISL_412912|2020-02-25	Europe	Germany	Baden-Wuerttemberg	20200225
CH|1000477796|EPI_ISL_413022|2020-02-29	Europe	Switzerland	Zurich	20200229
UK|200990002|EPI_ISL_414522|2020-02-28	Europe	United Kingdom	England	20200228
UK|200960041|EPI_ISL_414008|2020-02-27	Europe	United Kingdom	England	20200227
FR|B2349|EPI_ISL_416512|2020-03-07	Europe	France	Bretagne	20200307
UK|PHW32|EPI_ISL_415920|2020-03-12	Europe	United Kingdom	Wales	20200312
UK|PHW37|EPI_ISL_415657|2020-03-12	Europe	United Kingdom	Wales	20200312
UK|Sheff01|EPI_ISL_414500|2020-03-03	Europe	United Kingdom	England	20200304
FR|HF1871|EPI_ISL_414630|2020-03-03	Europe	France	Hauts de France	20200303
UK|PHW27|EPI_ISL_415655|2020-03-05	Europe	United Kingdom	Wales	20200312
FR|HF1795|EPI_ISL_414627|2020-03-02	Europe	France	Hauts de France	20200302
FR|HF2039|EPI_ISL_415649|2020-03-05	Europe	France	Hauts-de-France	20200305
FR|HF2039|EPI_ISL_415692|2020-03-05	unknown	unknown	unknown	unknown
IT|SSI-104|EPI_ISL_415648|2020-03-03	Europe	Denmark	unknown	20200303
FR|B2351|EPI_ISL_416513|2020-03-07	Europe	France	Bretagne	20200307
FR|IDF2256|EPI_ISL_416498|2020-03-11	Europe	France	Ile de France	20200311
FR|HF2237|EPI_ISL_416496|2020-03-10	Europe	France	Hauts de France	20200310
FR|PL1643|EPI_ISL_414625|2020-02-26	Europe	France	Pays de la Loire	20200226
UK|200991076|EPI_ISL_414524|2020-03-01	Europe	United Kingdom	England	20200301
FR|HF2239|EPI_ISL_416497|2020-03-10	Europe	France	Hauts de France	20200310
FR|N1620|EPI_ISL_414624|2020-02-26	Europe	France	Normandie	20200226
FR|BFC2094|EPI_ISL_415651|2020-03-05	Europe	France	Bourgogne-France-Comte	20200305
FR|BFC2094|EPI_ISL_415694|2020-03-05	unknown	unknown	unknown	unknown
FR|B2346|EPI_ISL_416510|2020-03-06	Europe	France	Bretagne	20200306
FR|B2337|EPI_ISL_416506|2020-03-03	Europe	France	Bretagne	20200303
FR|B2336|EPI_ISL_416505|2020-03-02	Europe	France	Bretagne	20200302
DE|BavPat1|EPI_ISL_406862|2020-01-28	Europe	Germany	Bavaria	20200128
UK|201040141|EPI_ISL_414526|2020-03-03	Europe	United Kingdom	England	20200303
UK|201040081|EPI_ISL_414525|2020-03-02	Europe	United Kingdom	England	20200302
UK|200990660|EPI_ISL_414523|2020-02-27	Europe	United Kingdom	England	20200227
FR|N2223|EPI_ISL_416494|2020-03-04	Europe	France	Normandie	20200304
FR|GE1973|EPI_ISL_414631|2020-03-04	Europe	France	Grand-Est	20200304
UK|PHW1|EPI_ISL_413555|2020-02-27	Europe	United Kingdom	Wales	20200227
UK|02|EPI_ISL_407073|2020-01-29	Europe	United Kingdom	England	20200129
UK|01|EPI_ISL_407071|2020-01-29	Europe	United Kingdom	England	20200129
UK|200940527|EPI_ISL_414005|2020-02-25	Europe	United Kingdom	England	20200225
UK|09c|EPI_ISL_412116|2020-02-09	Europe	United Kingdom	England	20200209
FR|B2334|EPI_ISL_416503|2020-03-01	Europe	France	Bretagne	20200301
UK|200990006|EPI_ISL_414011|2020-02-26	Europe	United Kingdom	England	20200226
FR|IDF0373|EPI_ISL_406597|2020-01-23	Europe	France	Ile-de-France	20200123
UK|200990725|EPI_ISL_414007|2020-02-28	Europe	United Kingdom	England	20200228
UK|200960515|EPI_ISL_414009|2020-02-25	Europe	United Kingdom	England	20200225
NL|ZuidHolland_16|EPI_ISL_414558|2020-03-04	Europe	Netherlands	Zuid Holland	20200306
NL|NA21|EPI_ISL_415478|2020-03-10	Europe	Netherlands	unknown	20200308
NL|NA35|EPI_ISL_415492|2020-03-10	Europe	Netherlands	unknown	20200310
NL|NoordBrabant56|EPI_ISL_415512|2020-03-09	Europe	Netherlands	Noord Brabant	20200309
GE|Tb-54|EPI_ISL_415641|2020-02-27	Asia	Georgia	Tbilisi	20200227
FI|FIN0303B|EPI_ISL_413603|2020-03-03	Europe	Finland	Helsinki	20200303
NL|Utrecht18|EPI_ISL_415527|2020-03-09	Europe	Netherlands	Utrecht	20200312
NL|NA29|EPI_ISL_415486|2020-03-10	Europe	Netherlands	unknown	20200313
NL|ZuidHolland_8|EPI_ISL_414468|2020-03-06	Europe	Netherlands	Zuid Holland	20200306
NL|NA34|EPI_ISL_415491|2020-03-10	Europe	Netherlands	unknown	20200307
NL|NoordBrabant_6|EPI_ISL_414451|2020-03-06	Europe	Netherlands	Noord Brabant	20200306
NL|Rotterdam_1363790|EPI_ISL_413582|2020-03-01	Europe	Netherlands	Rotterdam	20200301
NL|Hardinxveld_Giessendam_1364806|EPI_ISL_413573|2020-03-02	Europe	Netherlands	Hardinxveld Giessendam	20200302
NL|Naarden_1364774|EPI_ISL_413577|2020-03-02	Europe	Netherlands	Naarden	20200302
NL|Rotterdam_1364040|EPI_ISL_413583|2020-03-02	Europe	Netherlands	Rotterdam	20200302
GE|Tb-537|EPI_ISL_416480|2020-03-11	Asia	Georgia	Tbilisi	20200311
NL|Gelderland1|EPI_ISL_415461|2020-03-10	Europe	Netherlands	Gelderland	20200310
NL|Utrecht17|EPI_ISL_415526|2020-03-09	Europe	Netherlands	Utrecht	20200310
NL|Utrecht_16|EPI_ISL_414555|2020-03-08	Europe	Netherlands	Utrecht	20200308
BE|GHB-03021|EPI_ISL_407976|2020-02-03	Europe	Belgium	Leuven	20200203
NL|ZuidHolland27|EPI_ISL_415531|2020-03-09	Europe	Netherlands	Zuid Holland	20200309
NL|NA6|EPI_ISL_415495|2020-03-10	Europe	Netherlands	unknown	20200310
NL|Limburg7|EPI_ISL_415464|2020-03-09	unknown	unknown	unknown	unknown
BE|SN-03031|EPI_ISL_416469|2020-03-03	Europe	Belgium	Kessel-Lo	20200303
NL|NA23|EPI_ISL_415480|2020-03-10	Europe	Netherlands	unknown	20200309
NL|ZuidHolland_9|EPI_ISL_414445|2020-03-03	Europe	Netherlands	Zuid Holland	20200303
NL|Utrecht_1363628|EPI_ISL_413589|2020-03-01	Europe	Netherlands	Utrecht	20200301
BE|DB-03023|EPI_ISL_416470|2020-03-02	Europe	Belgium	Couthuin	20200302
NL|NA17|EPI_ISL_415473|2020-03-10	Europe	Netherlands	unknown	20200309
NL|NA18|EPI_ISL_415474|2020-03-10	Europe	Netherlands	unknown	20200309
NL|NA28|EPI_ISL_415485|2020-03-10	Europe	Netherlands	unknown	20200312
GE|Tb-273|EPI_ISL_416479|2020-03-05	Asia	Georgia	Tbilisi	20200305
GE|Tb-673|EPI_ISL_416478|2020-03-14	Asia	Georgia	Tbilisi	20200314
IE|Limerick-19934|EPI_ISL_414586|2020-03-03	Europe	Ireland	Limerick	20200303
HU|mbl1|EPI_ISL_416426|2020-03-17	Europe	Hungary	Budapest	20200317
NL|Haarlem_1363688|EPI_ISL_413572|2020-03-01	Europe	Netherlands	Haarlem	20200301
NL|NoordBrabant_17|EPI_ISL_414457|2020-03-06	Europe	Netherlands	Noord Brabant	20200306
NL|ZuidHolland31|EPI_ISL_415535|2020-03-09	Europe	Netherlands	Zuid Holland	20200312
NL|NoordHolland3|EPI_ISL_415525|2020-03-09	Europe	Netherlands	Noord Holland	20200312
NL|NA31|EPI_ISL_415488|2020-03-10	Europe	Netherlands	unknown	20200313
NL|NA30|EPI_ISL_415487|2020-03-10	Europe	Netherlands	unknown	20200313
NL|NA24|EPI_ISL_415481|2020-03-10	Europe	Netherlands	unknown	20200308
NL|ZuidHolland_17|EPI_ISL_414559|2020-03-07	Europe	Netherlands	Zuid Holland	20200307
NL|NA16|EPI_ISL_415472|2020-03-10	Europe	Netherlands	unknown	20200311
NL|Gelderland2|EPI_ISL_415462|2020-03-09	Europe	Netherlands	Gelderland	20200309
NL|Flevoland1|EPI_ISL_415460|2020-03-09	Europe	Netherlands	Flevoland	20200309
NL|NA1|EPI_ISL_415465|2020-03-10	Europe	Netherlands	unknown	20200310
NL|NA10|EPI_ISL_415466|2020-03-10	Europe	Netherlands	unknown	20200309
NL|NA13|EPI_ISL_415469|2020-03-10	Europe	Netherlands	unknown	20200310
GE|Tb|EPI_ISL_416482|2020-03-13	Asia	Georgia	Tbilisi	20200313
DK|SSI-09|EPI_ISL_416141|2020-03-03	Europe	Denmark	Copenhagen	20200303
NL|Utrecht_11|EPI_ISL_414443|2020-03-03	Europe	Netherlands	Utrecht	20200303
NL|Blaricum_1364780|EPI_ISL_413566|2020-03-02	Europe	Netherlands	Blaricum	20200302
NL|Zeewolde_1365080|EPI_ISL_413591|2020-03-02	Europe	Netherlands	Zeewolde	20200302
BE|MTR-03026|EPI_ISL_416476|2020-03-02	Europe	Belgium	Holsbeek	20200302
BE|MTR-03021|EPI_ISL_416467|2020-03-02	Europe	Belgium	Holsbeek	20200302
NL|NA11|EPI_ISL_415467|2020-03-10	Europe	Netherlands	unknown	20200310
NL|NA26|EPI_ISL_415483|2020-03-10	Europe	Netherlands	unknown	20200309
NL|NA9|EPI_ISL_415498|2020-03-10	Europe	Netherlands	unknown	20200309
NL|NA8|EPI_ISL_415497|2020-03-10	Europe	Netherlands	unknown	20200309
NL|ZuidHolland_20|EPI_ISL_414562|2020-03-03	Europe	Netherlands	Zuid Holland	20200303
NL|ZuidHolland_15|EPI_ISL_414557|2020-03-08	Europe	Netherlands	Zuid Holland	20200308
NL|ZuidHolland_19|EPI_ISL_414561|2020-03-05	Europe	Netherlands	Zuid Holland	20200305
NL|NA12|EPI_ISL_415468|2020-03-10	Europe	Netherlands	unknown	20200310
NL|NoordBrabant55|EPI_ISL_415511|2020-03-09	Europe	Netherlands	Noord Brabant	20200309
NL|ZuidHolland26|EPI_ISL_415530|2020-03-09	Europe	Netherlands	Zuid Holland	20200309
NL|Utrecht_15|EPI_ISL_414554|2020-03-08	Europe	Netherlands	Utrecht	20200308
NL|NA25|EPI_ISL_415482|2020-03-10	Europe	Netherlands	unknown	20200309
NL|NA19|EPI_ISL_415475|2020-03-10	Europe	Netherlands	unknown	20200312
NL|NA15|EPI_ISL_415471|2020-03-10	Europe	Netherlands	unknown	20200311
BE|DBA-03032|EPI_ISL_416475|2020-03-03	Europe	Belgium	Leuven	20200303
BE|GMH-03022|EPI_ISL_416468|2020-03-02	Europe	Belgium	Holsbeek	20200302
NL|Gelderland3|EPI_ISL_415463|2020-03-09	Europe	Netherlands	Gelderland	20200309
NL|NA7|EPI_ISL_415496|2020-03-10	Europe	Netherlands	unknown	20200309
NL|NoordBrabant45|EPI_ISL_415502|2020-03-09	Europe	Netherlands	Noord Brabant	20200309
NL|ZuidHolland25|EPI_ISL_415529|2020-03-09	Europe	Netherlands	Zuid Holland	20200309
NL|ZuidHolland29|EPI_ISL_415533|2020-03-10	Europe	Netherlands	Zuid Holland	20200309
NL|Utrecht_13|EPI_ISL_414552|2020-03-07	Europe	Netherlands	Utrecht	20200307
NL|ZuidHolland_22|EPI_ISL_414564|2020-03-08	Europe	Netherlands	Zuid Holland	20200308
NL|ZuidHolland_10|EPI_ISL_414446|2020-02-26	Europe	Netherlands	Zuid Holland	20200303
NL|Rotterdam_1364740|EPI_ISL_413584|2020-03-02	Europe	Netherlands	Rotterdam	20200303
DK|SSI-05|EPI_ISL_416140|2020-03-03	Europe	Denmark	Copenhagen	20200302
NL|ZuidHolland28|EPI_ISL_415532|2020-03-09	Europe	Netherlands	Zuid Holland	20200309
BE|DBD-03024|EPI_ISL_416471|2020-03-02	Europe	Belgium	Kessel-Lo	20200302
BE|UMF-03025|EPI_ISL_416472|2020-03-02	Europe	Belgium	Kessel-Lo	20200302
NL|ZuidHolland_13|EPI_ISL_414470|2020-03-06	Europe	Netherlands	Zuid Holland	20200306
NL|NA2|EPI_ISL_415476|2020-03-10	Europe	Netherlands	unknown	20200310
NL|Nootdorp_1364222|EPI_ISL_413579|2020-03-03	Europe	Netherlands	Nootdorp	20200303
NL|Tilburg_1364286|EPI_ISL_413587|2020-03-03	Europe	Netherlands	Tilburg	20200303
IE|Limerick-19935|EPI_ISL_414587|2020-03-03	Europe	Ireland	Limerick	20200303
GE|Tb-477|EPI_ISL_415642|2020-03-10	Asia	Georgia	Tbilisi	20200310
GE|Tb-468|EPI_ISL_415643|2020-03-02	Asia	Georgia	Tbilisi	20200310
FI|FIN-455|EPI_ISL_414642|2020-03-08	Europe	Finland	unknown	20200308
FI|FIN0303C|EPI_ISL_413604|2020-03-03	Europe	Finland	Helsinki	20200303
GE|Tb-390|EPI_ISL_416477|2020-03-08	Asia	Georgia	Tbilisi	20200308
FI|FIN-313|EPI_ISL_414641|2020-03-05	Europe	Finland	unknown	20200305
FI|FIN0303A|EPI_ISL_413602|2020-03-03	Europe	Finland	Helsinki	20200303
FI|FIN-508|EPI_ISL_414643|2020-03-07	Europe	Finland	unknown	20200307
FI|FIN-266|EPI_ISL_414646|2020-03-04	Europe	Finland	unknown	20200304
IN|1-27|EPI_ISL_413522|2020-01-27	Asia	India	Kerala	20200127
NZ|20VR0189|EPI_ISL_416519|2020-03-02	Oceania	New Zealand	Auckland	20200302
AU|VIC08|EPI_ISL_416514|2020-03-15	Oceania	Australia	Victoria	20200315
VN|CM99|EPI_ISL_416429|2020-02-11	Asia	Vietnam	Vinhphuc	20200211
AU|VIC01|EPI_ISL_406844|2020-01-25	unknown	unknown	unknown	unknown
IN|1-31|EPI_ISL_413523|2020-01-31	Asia	India	Kerala	20200131
AU|QLD02|EPI_ISL_407896|2020-01-30	Oceania	Australia	Queensland	20200130
AU|QLD03|EPI_ISL_410717|2020-02-05	Oceania	Australia	Queensland	20200205
AU|QLD04|EPI_ISL_410718|2020-02-05	Oceania	Australia	Queensland	20200205
AU|QLD01|EPI_ISL_407894|2020-01-28	Oceania	Australia	Queensland	20200128
AU|AU2|EPI_ISL_408976|2020-01-22	Oceania	Australia	New South Wales	20200122
VN|VR03-38142|EPI_ISL_408668|2020-01-24	Asia	Vietnam	Thanh Hoa	20200124
SG|8|EPI_ISL_410714|2020-02-03	Asia	Singapore	unknown	20200203
AU|NSW01|EPI_ISL_407893|2020-01-24	Oceania	Australia	New South Wales	20200124
SG|11|EPI_ISL_410719|2020-02-02	Asia	Singapore	unknown	20200202
AU|NSW10|EPI_ISL_413596|2020-02-28	Oceania	Australia	NSW	20200228
AU|NSW08|EPI_ISL_413594|2020-02-28	Oceania	Australia	NSW	20200228
SG|7|EPI_ISL_410713|2020-01-27	Asia	Singapore	unknown	20200127
SG|10|EPI_ISL_410716|2020-02-04	Asia	Singapore	unknown	20200204
SG|9|EPI_ISL_410715|2020-02-04	Asia	Singapore	unknown	20200204
AU|3|EPI_ISL_408977|2020-01-25	Oceania	Australia	New South Wales	20200125
SG|3|EPI_ISL_407988|2020-02-01	Asia	Singapore	unknown	20200201
SG|1|EPI_ISL_406973|2020-01-23	Asia	Singapore	unknown	20200123
VN|39607|EPI_ISL_416428|2020-03-07	Asia	Vietnam	Quangning	20200307
VN|CM295|EPI_ISL_416430|2020-03-06	Asia	Vietnam	Hanoi	20200306
VN|CM296|EPI_ISL_416431|2020-03-06	Asia	Vietnam	Hanoi	20200306
NZ|01|EPI_ISL_413490|2020-02-27	Oceania	New Zealand	Auckland	20200227
AU|NSW09|EPI_ISL_413595|2020-02-28	Oceania	Australia	NSW	20200228
AU|NSW12|EPI_ISL_413598|2020-03-04	Oceania	Australia	NSW	20200304
AU|NSW11|EPI_ISL_413597|2020-03-02	Oceania	Australia	NSW	20200302
AU|NSW06|EPI_ISL_413213|2020-02-29	Oceania	Australia	New South Wales	20200229
AU|NSW13|EPI_ISL_413599|2020-03-04	Oceania	Australia	NSW	20200304
AU|NSW07|EPI_ISL_413214|2020-02-29	Oceania	Australia	New South Wales	20200229
AU|NSW14|EPI_ISL_413600|2020-03-03	Oceania	Australia	NSW	20200303
AU|NSW05|EPI_ISL_412975|2020-02-28	Oceania	Australia	New South Wales	20200228
BR|SPBR-14|EPI_ISL_416036|2020-03-05	South America	Brazil	Sao Paulo	20200305
MX|CDMX-InDRE_01|EPI_ISL_412972|2020-02-27	North America	Mexico	Mexico City	20200227
BR|SPBR-12|EPI_ISL_416034|2020-03-04	South America	Brazil	Sao Paulo	20200304
BR|SPBR-07|EPI_ISL_416028|2020-03-03	South America	Brazil	Sao Paulo	20200303
BR|SPBR-08|EPI_ISL_416029|2020-03-04	South America	Brazil	Sao Paulo	20200304
BR|SPBR-13|EPI_ISL_416035|2020-03-05	South America	Brazil	Sao Paulo	20200305
CL|Santiago-2|EPI_ISL_414580|2020-03-05	South America	Chile	Santiago	20200305
CL|Talca-1|EPI_ISL_414577|2020-03-02	South America	Chile	Talca	20200302
CL|Talca-2|EPI_ISL_414578|2020-03-04	South America	Chile	Talca	20200304
CL|Santiago-1|EPI_ISL_414579|2020-03-03	South America	Chile	Santiago	20200303
CL|Santiago_op2d1|EPI_ISL_415658|2020-03-06	South America	Chile	Santiago	20200306
CL|Santiago_op3d1|EPI_ISL_415660|2020-03-07	South America	Chile	Santiago	20200307
CL|Santiago_op4d1|EPI_ISL_415661|2020-03-08	South America	Chile	Santiago	20200308
BR|SPBR-09|EPI_ISL_416031|2020-03-04	South America	Brazil	Sao Paulo	20200304
BR|314|EPI_ISL_414045|2020-03-04	South America	Brazil	Rio de Janeiro	20200304
BR|SPBR-10|EPI_ISL_416032|2020-03-05	South America	Brazil	Distrito Federal	20200304
BR|SPBR-11|EPI_ISL_416033|2020-03-03	South America	Brazil	Sao Paulo	20200303
FI|14M32|EPI_ISL_418408|2020-03-14	Europe	Finland	Helsinki	20200314
FI|14M74|EPI_ISL_418409|2020-03-14	Europe	Finland	Helsinki	20200314
US|WA-S58|EPI_ISL_417111|2020-03-05	North America	USA	Washington	20200305
US|MN25-MDH25|EPI_ISL_417192|2020-03-12	North America	USA	Minnesota	20200312
US|WA-S115|EPI_ISL_417168|2020-02-29	North America	USA	Washington	20200229
FI|14M12|EPI_ISL_418401|2020-03-14	Europe	Finland	unknown	20200314
FI|14M26|EPI_ISL_418406|2020-03-14	Europe	Finland	unknown	20200314
FR|ARA094100|EPI_ISL_418412|2020-03-15	Europe	France	ARA	20200315
US|WA-S107|EPI_ISL_417160|2020-02-29	North America	USA	Washington	20200229
ZA|R03006-20|EPI_ISL_417186|2020-03-07	Africa	South Africa	KZN	20200307
FI|14M14|EPI_ISL_418403|2020-03-14	Europe	Finland	unknown	20200314
FI|14M13|EPI_ISL_418402|2020-03-14	Europe	Finland	unknown	20200314
FR|ARA10282|EPI_ISL_418428|2020-03-17	Europe	France	ARA	20200317
US|MN29-MDH29|EPI_ISL_417196|2020-03-11	North America	USA	Minnesota	20200311
FR|ARA10251|EPI_ISL_418426|2020-03-17	Europe	France	ARA	20200317
FI|14M77|EPI_ISL_418410|2020-03-14	Europe	Finland	Helsinki	20200314
FI|14M16|EPI_ISL_418404|2020-03-14	Europe	Finland	unknown	20200314
FR|ARA10910|EPI_ISL_418430|2020-03-18	Europe	France	ARA	20200318
US|MN30-MDH30|EPI_ISL_417198|2020-03-12	unknown	unknown	unknown	unknown
FR|ARA10163|EPI_ISL_418418|2020-03-16	Europe	France	ARA	20200316
FR|ARA10257|EPI_ISL_418427|2020-03-17	Europe	France	ARA	20200317
US|WA-S97|EPI_ISL_417150|2020-02-28	North America	USA	Washington	20200228
US|WA-S83|EPI_ISL_417136|2020-03-05	North America	USA	Washington	20200305
US|WA-S80|EPI_ISL_417133|2020-03-05	North America	USA	Washington	20200305
US|WA-S65|EPI_ISL_417118|2020-03-03	North America	USA	Washington	20200303
US|WA-S43|EPI_ISL_417096|2020-02-27	North America	USA	Washington	20200227
US|WA-S119|EPI_ISL_417172|2020-02-29	North America	USA	Washington	20200229
US|WA-S94|EPI_ISL_417147|2020-02-28	North America	USA	Washington	20200228
US|WA-S40|EPI_ISL_417093|2020-02-28	North America	USA	Washington	20200228
US|WA-S48|EPI_ISL_417101|2020-02-29	North America	USA	Washington	20200229
US|WA-S61|EPI_ISL_417114|2020-03-05	North America	USA	Washington	20200305
US|WA-S44|EPI_ISL_417097|2020-02-28	North America	USA	Washington	20200228
US|WA-S67|EPI_ISL_417120|2020-03-04	North America	USA	Washington	20200304
US|WA-S51|EPI_ISL_417104|2020-03-03	North America	USA	Washington	20200303
US|WA-S45|EPI_ISL_417098|2020-02-29	North America	USA	Washington	20200229
US|WA-S47|EPI_ISL_417100|2020-02-29	North America	USA	Washington	20200229
US|WA-S81|EPI_ISL_417134|2020-02-26	North America	USA	Washington	20200226
US|WA-S71|EPI_ISL_417124|2020-03-05	North America	USA	Washington	20200305
US|WA-S76|EPI_ISL_417129|2020-03-05	North America	USA	Washington	20200305
US|WA-S95|EPI_ISL_417148|2020-02-28	North America	USA	Washington	20200228
US|WA-S42|EPI_ISL_417095|2020-02-28	North America	USA	Washington	20200228
US|WA-S104|EPI_ISL_417157|2020-03-05	North America	USA	Washington	20200305
US|WA-S91|EPI_ISL_417144|2020-03-02	North America	USA	Washington	20200302
US|WA-S79|EPI_ISL_417132|2020-03-05	North America	USA	Washington	20200305
US|WA-S109|EPI_ISL_417162|2020-03-01	North America	USA	Washington	20200301
US|WA-S46|EPI_ISL_417099|2020-02-29	North America	USA	Washington	20200229
US|WA-S108|EPI_ISL_417161|2020-02-29	North America	USA	Washington	20200229
US|WA-S99|EPI_ISL_417152|2020-02-28	North America	USA	Washington	20200228
US|WA-S53|EPI_ISL_417106|2020-03-03	North America	USA	Washington	20200303
US|WA-S74|EPI_ISL_417127|2020-03-05	North America	USA	Washington	20200305
US|WA-S110|EPI_ISL_417163|2020-03-05	North America	USA	Washington	20200305
US|WA-S89|EPI_ISL_417142|2020-02-29	North America	USA	Washington	20200229
US|WA-S90|EPI_ISL_417143|2020-02-29	North America	USA	Washington	20200229
US|WA-S50|EPI_ISL_417103|2020-03-05	North America	USA	Washington	20200305
US|WA-S62|EPI_ISL_417115|2020-03-03	North America	USA	Washington	20200303
US|WA-S70|EPI_ISL_417123|2020-03-05	North America	USA	Washington	20200305
US|WA-S54|EPI_ISL_417107|2020-03-05	North America	USA	Washington	20200305
US|WA-S49|EPI_ISL_417102|2020-03-04	North America	USA	Washington	20200304
US|WA-S112|EPI_ISL_417165|2020-03-08	North America	USA	Washington	20200308
US|WA-S114|EPI_ISL_417167|2020-03-05	North America	USA	Washington	20200305
US|WA-S82|EPI_ISL_417135|2020-02-22	North America	USA	Washington	20200222
US|WA-S111|EPI_ISL_417164|2020-03-07	North America	USA	Washington	20200307
US|WA-S69|EPI_ISL_417122|2020-03-05	North America	USA	Washington	20200305
US|WA-S75|EPI_ISL_417128|2020-03-05	North America	USA	Washington	20200305
US|WA-S66|EPI_ISL_417119|2020-03-06	North America	USA	Washington	20200306
US|WA-S86|EPI_ISL_417139|2020-03-01	North America	USA	Washington	20200301
US|WA-S117|EPI_ISL_417170|2020-03-02	North America	USA	Washington	20200302
US|WA-S55|EPI_ISL_417108|2020-02-29	North America	USA	Washington	20200229
US|WA-S63|EPI_ISL_417116|2020-03-04	North America	USA	Washington	20200304
US|WA-S57|EPI_ISL_417110|2020-03-03	North America	USA	Washington	20200303
US|WA-S72|EPI_ISL_417125|2020-03-06	North America	USA	Washington	20200306
US|WA-S59|EPI_ISL_417112|2020-03-02	North America	USA	Washington	20200302
US|WA-S68|EPI_ISL_417121|2020-03-04	North America	USA	Washington	20200304
US|WA-S116|EPI_ISL_417169|2020-03-02	North America	USA	Washington	20200302
US|WA-S52|EPI_ISL_417105|2020-03-03	North America	USA	Washington	20200303
US|MN26-MDH26|EPI_ISL_417194|2020-03-12	North America	USA	Minnesota	20200312
US|WA-S122|EPI_ISL_417175|2020-03-02	North America	USA	Washington	20200302
US|WA-S100|EPI_ISL_417153|2020-02-29	North America	USA	Washington	20200229
US|WA-S105|EPI_ISL_417158|2020-02-28	North America	USA	Washington	20200228
US|WA-S96|EPI_ISL_417149|2020-02-28	North America	USA	Washington	20200228
US|WA-S64|EPI_ISL_417117|2020-03-03	North America	USA	Washington	20200303
US|WA-S73|EPI_ISL_417126|2020-03-05	North America	USA	Washington	20200305
US|WA-S106|EPI_ISL_417159|2020-02-29	North America	USA	Washington	20200229
US|WA-S103|EPI_ISL_417156|2020-02-28	North America	USA	Washington	20200228
US|WA-S87|EPI_ISL_417140|2020-03-01	North America	USA	Washington	20200301
US|WA-S88|EPI_ISL_417141|2020-03-01	North America	USA	Washington	20200301
US|WA-S92|EPI_ISL_417145|2020-02-29	North America	USA	Washington	20200229
US|WA-S93|EPI_ISL_417146|2020-02-29	North America	USA	Washington	20200229
US|WA-S84|EPI_ISL_417137|2020-02-21	North America	USA	Washington	20200221
US|WA-S101|EPI_ISL_417154|2020-02-28	North America	USA	Washington	20200228
US|WA-S102|EPI_ISL_417155|2020-02-28	North America	USA	Washington	20200228
US|WA-S118|EPI_ISL_417171|2020-03-01	North America	USA	Washington	20200301
US|WA-S98|EPI_ISL_417151|2020-02-29	North America	USA	Washington	20200229
FI|14M20|EPI_ISL_418405|2020-03-14	Europe	Finland	unknown	20200314
FI|13M83|EPI_ISL_418400|2020-03-13	Europe	Finland	unknown	20200313
US|WA-S77|EPI_ISL_417130|2020-03-05	North America	USA	Washington	20200305
US|WA-S56|EPI_ISL_417109|2020-03-05	North America	USA	Washington	20200305
FR|ARA10968|EPI_ISL_418431|2020-03-18	Europe	France	ARA	20200318
HK|HKPU1_2101|EPI_ISL_417176|2020-01-21	Asia	Hong Kong	unknown	20200121
HK|HKPU19_0402|EPI_ISL_417181|2020-02-05	Asia	Hong Kong	unknown	20200205
HK|HKPU34_3001|EPI_ISL_417197|2020-02-09	Asia	Hong Kong	unknown	20200209
HK|HKPU29_0102|EPI_ISL_417187|2020-02-08	Asia	Hong Kong	unknown	20200208
HK|HKPU30_2901|EPI_ISL_417188|2020-02-08	Asia	Hong Kong	unknown	20200208
HK|HKPU32_0402|EPI_ISL_417193|2020-02-09	Asia	Hong Kong	unknown	20200209
HK|HKPU28_3001|EPI_ISL_417185|2020-02-09	Asia	Hong Kong	unknown	20200209
HK|HKPU6_2101|EPI_ISL_417178|2020-01-25	Asia	Hong Kong	unknown	20200125
FR|ARA10188|EPI_ISL_418423|2020-03-17	Europe	France	ARA	20200317
FR|ARA09428|EPI_ISL_418413|2020-03-15	Europe	France	ARA	20200315
FR|ARA10184|EPI_ISL_418422|2020-03-17	Europe	France	ARA	20200317
FR|ARA10189|EPI_ISL_418424|2020-03-17	Europe	France	ARA	20200317
FR|ARA10170|EPI_ISL_418420|2020-03-17	Europe	France	ARA	20200317
FR|ARA11036|EPI_ISL_418432|2020-03-18	Europe	France	ARA	20200318
FR|ARA10876|EPI_ISL_418429|2020-03-18	Europe	France	ARA	20200318
FR|ARA09686|EPI_ISL_418417|2020-03-16	Europe	France	ARA	20200316
FR|ARA10192|EPI_ISL_418425|2020-03-17	Europe	France	ARA	20200317
FR|ARA09588|EPI_ISL_418416|2020-03-16	Europe	France	ARA	20200316
FR|ARA09434|EPI_ISL_418414|2020-03-15	Europe	France	ARA	20200315
FR|ARA10165|EPI_ISL_418419|2020-03-16	Europe	France	ARA	20200316
UK|20104008402|EPI_ISL_417228|2020-03-03	Europe	United Kingdom	England	20200303
UK|20109094506|EPI_ISL_417292|2020-03-08	Europe	United Kingdom	England	20200308
UK|20102068502|EPI_ISL_417213|2020-03-01	Europe	United Kingdom	England	20200301
UK|20109039306|EPI_ISL_417262|2020-03-06	Europe	United Kingdom	England	20200306
UK|20108004702|EPI_ISL_417250|2020-03-02	Europe	United Kingdom	England	20200302
UK|20104008702|EPI_ISL_417230|2020-03-02	Europe	United Kingdom	England	20200302
UK|SHEF-BFDFA|EPI_ISL_418294|2020-03-18	Europe	United Kingdom	England	20200318
UK|20108006802|EPI_ISL_417254|2020-03-04	Europe	United Kingdom	England	20200304
UK|20102098802|EPI_ISL_417217|2020-03-01	Europe	United Kingdom	England	20200301
IT|TE4959|EPI_ISL_418259|2020-03-14	Europe	Italy	Abruzzo	20200314
IT|TE5056|EPI_ISL_418257|2020-03-17	Europe	Italy	Abruzzo	20200317
IT|TE4836|EPI_ISL_418260|2020-03-16	Europe	Italy	Abruzzo	20200316
FR|HF2601|EPI_ISL_418239|2020-03-16	Europe	France	Hauts de France	20200316
UK|20104035803|EPI_ISL_417238|2020-03-03	Europe	United Kingdom	England	20200303
UK|20109050606|EPI_ISL_417267|2020-03-05	Europe	United Kingdom	England	20200305
UK|20109050806|EPI_ISL_417269|2020-03-05	Europe	United Kingdom	England	20200305
UK|20104003002|EPI_ISL_417222|2020-03-04	Europe	United Kingdom	England	20200304
UK|20104004902|EPI_ISL_417226|2020-03-02	Europe	United Kingdom	England	20200302
FR|HF2595|EPI_ISL_418237|2020-03-16	Europe	France	Hauts de France	20200316
SN|094|EPI_ISL_418213|2020-03-12	Africa	Senegal	Touba	20200312
UK|20109050706|EPI_ISL_417268|2020-03-05	Europe	United Kingdom	England	20200305
UK|20109053606|EPI_ISL_417279|2020-03-07	Europe	United Kingdom	England	20200307
UK|20109099206|EPI_ISL_417299|2020-03-08	Europe	United Kingdom	England	20200308
UK|20109098806|EPI_ISL_417295|2020-03-08	Europe	United Kingdom	England	20200308
UK|20104015302|EPI_ISL_417236|2020-03-01	Europe	United Kingdom	England	20200301
UK|20109093806|EPI_ISL_417287|2020-03-06	Europe	United Kingdom	England	20200306
UK|20109050506|EPI_ISL_417266|2020-03-05	Europe	United Kingdom	England	20200305
UK|20109051806|EPI_ISL_417270|2020-03-06	Europe	United Kingdom	England	20200306
SN|087|EPI_ISL_418212|2020-03-11	Africa	Senegal	Touba	20200311
UK|20109035906|EPI_ISL_417260|2020-03-05	Europe	United Kingdom	England	20200305
UK|SHEF-BFE06|EPI_ISL_418295|2020-03-17	Europe	United Kingdom	England	20200317
IE|24042|EPI_ISL_418583|2020-03-10	Europe	Ireland	Dublin	20200310
IE|22901|EPI_ISL_418582|2020-03-10	Europe	Ireland	Louth	20200310
FR|HF1645|EPI_ISL_418220|2020-02-28	Europe	France	Hauts de France	20200228
IE|Dublin-22361|EPI_ISL_418580|2020-03-08	Europe	Ireland	Cork	20200308
IE|Dublin-22428|EPI_ISL_418581|2020-03-08	Europe	Ireland	Dublin	20200308
IE|24052|EPI_ISL_418584|2020-03-10	Europe	Ireland	Wicklow	20200310
IE|21023|EPI_ISL_418516|2020-03-06	Europe	Ireland	Tipperary	20200306
IE|21145|EPI_ISL_418548|2020-03-06	Europe	Ireland	Dublin	20200306
FR|CVL2000|EPI_ISL_418222|2020-03-04	Europe	France	Centre-Val de Loire	20200304
FR|HF2150|EPI_ISL_418224|2020-03-08	Europe	France	Hauts de France	20200308
FR|HF2060|EPI_ISL_418223|2020-03-05	Europe	France	Hauts de France	20200305
FR|HF2155|EPI_ISL_418225|2020-03-08	Europe	France	Hauts de France	20200308
UK|20109094106|EPI_ISL_417290|2020-03-06	Europe	United Kingdom	England	20200306
DZ|G0638_2264|EPI_ISL_418241|2020-03-02	Africa	Algeria	Boufarik	20200302
UK|20109099106|EPI_ISL_417298|2020-03-08	Europe	United Kingdom	England	20200308
UK|20108034006|EPI_ISL_417258|2020-03-06	Europe	United Kingdom	England	20200306
SN|082|EPI_ISL_418211|2020-03-11	Africa	Senegal	Touba	20200311
UK|20108007002|EPI_ISL_417255|2020-03-04	Europe	United Kingdom	England	20200304
UK|20109094206|EPI_ISL_417291|2020-03-08	Europe	United Kingdom	England	20200308
UK|20108007302|EPI_ISL_417256|2020-03-03	Europe	United Kingdom	England	20200303
UK|20106005403|EPI_ISL_417244|2020-03-03	Europe	United Kingdom	England	20200303
UK|20106004803|EPI_ISL_417240|2020-03-03	Europe	United Kingdom	England	20200303
UK|20104013703|EPI_ISL_417235|2020-03-02	Europe	United Kingdom	England	20200302
ES|Madrid201105|EPI_ISL_418251|2020-02-25	Europe	Spain	Madrid	20200910
ES|CastillayLeon201061|EPI_ISL_418247|2020-02-26	Europe	Spain	Castilla y Leon	20200226
UK|20108006003|EPI_ISL_417252|2020-03-05	Europe	United Kingdom	England	20200305
UK|20109097506|EPI_ISL_417293|2020-03-08	Europe	United Kingdom	England	20200308
UK|20109052006|EPI_ISL_417272|2020-03-06	Europe	United Kingdom	England	20200306
UK|20104009102|EPI_ISL_417234|2020-03-02	Europe	United Kingdom	England	20200302
UK|20109050406|EPI_ISL_417265|2020-03-08	Europe	United Kingdom	England	20200308
IT|TE4925|EPI_ISL_418255|2020-03-14	Europe	Italy	Abruzzo	20200314
UK|20104008902|EPI_ISL_417232|2020-03-04	Europe	United Kingdom	England	20200304
UK|20109099006|EPI_ISL_417297|2020-03-06	Europe	United Kingdom	England	20200306
FR|HF2393|EPI_ISL_418227|2020-03-12	Europe	France	Hauts de France	20200312
FR|HF2597|EPI_ISL_418238|2020-03-16	Europe	France	Hauts de France	20200316
FR|IDF2532|EPI_ISL_418232|2020-03-15	Europe	France	Ile de France	20200315
FR|IDF2533|EPI_ISL_418233|2020-03-15	Europe	France	Ile de France	20200315
FR|IDF2410|EPI_ISL_418229|2020-03-12	Europe	France	Ile de France	20200312
UK|20104008802|EPI_ISL_417231|2020-03-03	Europe	United Kingdom	England	20200303
US|WI-08|EPI_ISL_417202|2020-03-21	North America	USA	Wisconsin	20200321
UK|20104009002|EPI_ISL_417233|2020-03-02	Europe	United Kingdom	England	20200302
UK|20108003302|EPI_ISL_417248|2020-03-03	Europe	United Kingdom	England	20200303
FR|HF2496|EPI_ISL_418231|2020-03-15	Europe	France	Hauts de France	20200315
FR|IDF2534|EPI_ISL_418234|2020-03-14	Europe	France	Ile de France	20200314
UK|20104007503|EPI_ISL_417227|2020-03-03	Europe	United Kingdom	England	20200303
FR|IDF2420|EPI_ISL_418230|2020-03-13	Europe	France	Ile de France	20200313
FR|IDF2684|EPI_ISL_418240|2020-03-16	Europe	France	Ile de France	20200316
ES|PaisVasco201382|EPI_ISL_418253|2020-03-02	Europe	Spain	Basque Country	20200302
ES|CastillayLeon201372|EPI_ISL_418249|2020-03-03	Europe	Spain	Castilla y Leon	20200303
ES|CastillayLeon201323|EPI_ISL_418248|2020-03-01	Europe	Spain	Castilla y Leon	20200301
GR|16|EPI_ISL_418265|2020-03-18	Europe	Greece	Athens	20200318
DZ|G0640_2265|EPI_ISL_418242|2020-03-08	Africa	Algeria	Blida	20200308
FR|HF2586|EPI_ISL_418236|2020-03-16	Europe	France	Hauts de France	20200316
US|WI-10|EPI_ISL_417204|2020-03-21	North America	USA	Wisconsin	20200321
FR|HF2405|EPI_ISL_418228|2020-03-12	Europe	France	Hauts de France	20200312
FR|HF2381|EPI_ISL_418226|2020-03-09	Europe	France	Hauts de France	20200309
US|WI-06|EPI_ISL_417200|2020-03-21	North America	USA	Wisconsin	20200321
US|WI-07|EPI_ISL_417201|2020-03-21	North America	USA	Wisconsin	20200321
IT|TE4880|EPI_ISL_418256|2020-03-14	Europe	Italy	Abruzzo	20200314
GR|10|EPI_ISL_418263|2020-03-18	Europe	Greece	Athens	20200318
IT|TE4953|EPI_ISL_418258|2020-03-14	Europe	Italy	Abruzzo	20200314
GR|12|EPI_ISL_418264|2020-03-18	Europe	Greece	Athens	20200318
FR|IDF2561|EPI_ISL_418235|2020-03-16	Europe	France	Ile de France	20200316
BE|JL-03044|EPI_ISL_418270|2020-03-04	Europe	Belgium	Antwerp	20200304
ES|CastillaLaMancha201329|EPI_ISL_418246|2020-03-01	Europe	Spain	Castilla-La Mancha	20200301
US|WA-S39|EPI_ISL_417092|2020-03-04	North America	USA	Washington	20200304
US|WA-S38|EPI_ISL_417091|2020-03-04	North America	USA	Washington	20200304
US|WI-09|EPI_ISL_417203|2020-03-21	North America	USA	Wisconsin	20200321
UK|20109054806|EPI_ISL_417280|2020-03-07	Europe	United Kingdom	England	20200307
UK|20109094006|EPI_ISL_417289|2020-03-06	Europe	United Kingdom	England	20200306
ES|Andalucia201272|EPI_ISL_418243|2020-02-28	Europe	Spain	Andalusia	20200228
ES|CastillaLaMancha201328|EPI_ISL_418245|2020-03-01	Europe	Spain	Castilla La Mancha	20200301
UK|20106145903|EPI_ISL_417246|2020-03-03	Europe	United Kingdom	England	20200303
UK|20109056906|EPI_ISL_417282|2020-03-05	Europe	United Kingdom	England	20200305
CN|HZ62|EPI_ISL_418503|2020-01-22	Asia	China	Hangzhou	20200122
VN|19-01S|EPI_ISL_418269|2020-01-22	Asia	Vietnam	Ho Chi Minh City	20200122
ES|Madrid_H8_37|EPI_ISL_418182|2020-03-12	Europe	Spain	Madrid	20200312
CA|ON_PHL6884|EPI_ISL_418343|2020-03-10	North America	Canada	Ontario	20200310
CA|ON_PHL0976|EPI_ISL_418378|2020-03-13	North America	Canada	Ontario	20200313
US|NY-NYUMC15|EPI_ISL_418200|2020-03-17	North America	USA	New York	20200317
FI|13M29|EPI_ISL_418388|2020-03-13	Europe	Finland	unknown	20200313
FI|13M3|EPI_ISL_418389|2020-03-13	Europe	Finland	unknown	20200313
CA|ON_PHL0178|EPI_ISL_418342|2020-03-11	North America	Canada	Ontario	20200311
FI|13M64|EPI_ISL_418394|2020-03-13	Europe	Finland	unknown	20200313
SN|139|EPI_ISL_418217|2020-03-13	Africa	Senegal	Mbour	20200313
FI|13M60|EPI_ISL_418393|2020-03-13	Europe	Finland	unknown	20200313
SN|003|EPI_ISL_418206|2020-02-28	Africa	Senegal	Dakar	20200228
SN|020|EPI_ISL_418208|2020-03-04	Africa	Senegal	Dakar	20200304
SN|136|EPI_ISL_418216|2020-03-13	Africa	Senegal	Dakar	20200313
BR|AMBR-02|EPI_ISL_417034|2020-03-16	South America	Brazil	Amazonas State	20200316
US|WI-GMF-00228|EPI_ISL_418187|2020-03-23	North America	USA	Wisconsin	20200323
CA|ON_PHL5710|EPI_ISL_418338|2020-03-12	North America	Canada	Ontario	20200312
CA|ON_PHL1083|EPI_ISL_418340|2020-03-09	North America	Canada	Ontario	20200309
CA|ON_PHL4069|EPI_ISL_418334|2020-03-07	North America	Canada	Ontario	20200307
CA|ON_PHL3501|EPI_ISL_418333|2020-03-10	North America	Canada	Ontario	20200310
CA|ON_PHL0052|EPI_ISL_418332|2020-03-11	North America	Canada	Ontario	20200311
CA|ON_PHL0142|EPI_ISL_418341|2020-03-12	North America	Canada	Ontario	20200312
US|WA-S20|EPI_ISL_417073|2020-03-02	North America	USA	Washington	20200302
US|WA-S26|EPI_ISL_417079|2020-03-02	North America	USA	Washington	20200302
CA|ON_PHL6883|EPI_ISL_418331|2020-03-08	North America	Canada	Ontario	20200308
CA|ON_PHL8580|EPI_ISL_418330|2020-03-05	North America	Canada	Ontario	20200305
AU|QLDID919|EPI_ISL_417031|2020-03-11	Oceania	Australia	Queensland	20200311
US|WA-S15|EPI_ISL_417068|2020-03-02	North America	USA	Washington	20200302
US|WA-S36|EPI_ISL_417089|2020-03-02	North America	USA	Washington	20200302
US|WA-S32|EPI_ISL_417085|2020-03-02	North America	USA	Washington	20200302
CA|ON_PHL3802|EPI_ISL_418337|2020-03-12	North America	Canada	Ontario	20200312
CA|ON_PHL0141|EPI_ISL_418375|2020-03-12	North America	Canada	Ontario	20200312
AU|QLDID921|EPI_ISL_417033|2020-03-11	Oceania	Australia	Queensland	20200311
AU|NSW04|EPI_ISL_417030|2020-01-24	Oceania	Australia	New South Wales	20200124
HK|VB20017970|EPI_ISL_417064|2020-01-21	Asia	Hong Kong	unknown	20200121
US|WA-S35|EPI_ISL_417088|2020-03-02	North America	USA	Washington	20200302
US|WA-S29|EPI_ISL_417082|2020-03-02	North America	USA	Washington	20200302
US|WA-S33|EPI_ISL_417086|2020-03-01	North America	USA	Washington	20200301
US|WA-S24|EPI_ISL_417077|2020-03-02	North America	USA	Washington	20200302
US|WA-S28|EPI_ISL_417081|2020-03-02	North America	USA	Washington	20200302
US|WA-S16|EPI_ISL_417069|2020-03-03	North America	USA	Washington	20200303
US|WA-S21|EPI_ISL_417074|2020-03-02	North America	USA	Washington	20200302
US|WA-S17|EPI_ISL_417070|2020-03-03	North America	USA	Washington	20200303
US|WA-S22|EPI_ISL_417075|2020-03-02	North America	USA	Washington	20200302
US|WA-S12|EPI_ISL_417065|2020-03-03	North America	USA	Washington	20200303
US|WA-S19|EPI_ISL_417072|2020-03-02	North America	USA	Washington	20200302
US|WA-S34|EPI_ISL_417087|2020-03-02	North America	USA	Washington	20200302
US|WA-S18|EPI_ISL_417071|2020-03-03	North America	USA	Washington	20200303
US|WA-S13|EPI_ISL_417066|2020-03-03	North America	USA	Washington	20200303
US|WA-S23|EPI_ISL_417076|2020-03-02	North America	USA	Washington	20200302
FI|13M82|EPI_ISL_418399|2020-03-13	Europe	Finland	unknown	20200313
FI|13M33|EPI_ISL_418390|2020-03-13	Europe	Finland	unknown	20200313
US|NY-NYUMC14|EPI_ISL_418199|2020-03-17	North America	USA	New York	20200317
US|NY-NYUMC19|EPI_ISL_418204|2020-03-17	North America	USA	New York	20200317
US|NY-NYUMC12|EPI_ISL_418197|2020-03-15	North America	USA	New York	20200315
US|NY-NYUMC8|EPI_ISL_418193|2020-03-17	North America	USA	New York	20200317
US|NY-NYUMC13|EPI_ISL_418198|2020-03-17	North America	USA	New York	20200317
FI|13M26|EPI_ISL_418386|2020-03-13	Europe	Finland	unknown	20200313
US|WI-GMF-00018|EPI_ISL_418184|2020-03-18	North America	USA	Wisconsin	20200318
FI|13M65|EPI_ISL_418395|2020-03-13	Europe	Finland	unknown	20200313
CA|ON_PHL7590|EPI_ISL_418373|2020-03-14	North America	Canada	Ontario	20200314
CA|ON_PHL3458|EPI_ISL_418368|2020-03-12	North America	Canada	Ontario	20200312
CA|ON_PHL0654|EPI_ISL_418370|2020-03-11	North America	Canada	Ontario	20200311
CA|ON_PHL3350|EPI_ISL_418366|2020-03-05	North America	Canada	Ontario	20200305
CA|ON_PHL3695|EPI_ISL_418363|2020-03-11	North America	Canada	Ontario	20200311
CA|ON_PHL3536|EPI_ISL_418362|2020-03-10	North America	Canada	Ontario	20200310
CA|ON_PHL6922|EPI_ISL_418364|2020-03-13	North America	Canada	Ontario	20200313
CA|ON_PHL7513|EPI_ISL_418367|2020-03-12	North America	Canada	Ontario	20200312
FR|HF1465|EPI_ISL_418218|2020-02-21	Europe	France	Hauts de France	20200221
CA|ON_PHL6980|EPI_ISL_418356|2020-03-12	North America	Canada	Ontario	20200312
SN|026|EPI_ISL_418209|2020-03-03	Africa	Senegal	Dakar	20200303
FI|13M58|EPI_ISL_418392|2020-03-13	Europe	Finland	unknown	20200313
CA|ON_PHL4232|EPI_ISL_418374|2020-03-11	North America	Canada	Ontario	20200311
CA|ON_PHL3692|EPI_ISL_418360|2020-03-11	North America	Canada	Ontario	20200311
US|WI-GMF-00232|EPI_ISL_418188|2020-03-23	North America	USA	Wisconsin	20200323
US|NY-NYUMC7|EPI_ISL_418192|2020-03-16	North America	USA	New York	20200316
FI|13M57|EPI_ISL_418391|2020-03-13	Europe	Finland	unknown	20200313
CA|ON_PHL8458|EPI_ISL_418372|2020-03-12	North America	Canada	Ontario	20200312
US|NY-NYUMC11|EPI_ISL_418196|2020-03-14	North America	USA	New York	20200314
US|NY-NYUMC18|EPI_ISL_418203|2020-03-17	North America	USA	New York	20200317
CA|ON_PHL8539|EPI_ISL_418369|2020-03-10	North America	Canada	Ontario	20200310
CA|ON_PHL5757|EPI_ISL_418359|2020-03-12	North America	Canada	Ontario	20200312
CA|ON_PHL5756|EPI_ISL_418358|2020-03-12	North America	Canada	Ontario	20200312
CA|ON_PHL8751|EPI_ISL_418345|2020-02-29	North America	Canada	Ontario	20200229
CA|ON_PHL3741|EPI_ISL_418347|2020-03-11	North America	Canada	Ontario	20200311
CA|ON_PHL0539|EPI_ISL_418353|2020-03-09	North America	Canada	Ontario	20200309
CA|ON_PHL0743|EPI_ISL_418346|2020-03-07	North America	Canada	Ontario	20200307
CA|ON_PHL3680|EPI_ISL_418348|2020-03-08	North America	Canada	Ontario	20200308
CA|ON_PHL5672|EPI_ISL_418352|2020-03-11	North America	Canada	Ontario	20200311
CA|ON_PHL3380|EPI_ISL_418350|2020-03-20	North America	Canada	Ontario	20200320
CA|ON_PHL3650|EPI_ISL_418349|2020-03-07	North America	Canada	Ontario	20200307
SN|073|EPI_ISL_418210|2020-03-10	Africa	Senegal	Touba	20200310
CA|ON_PHL0977|EPI_ISL_418365|2020-03-10	North America	Canada	Ontario	20200310
HU|2|EPI_ISL_418183|2020-03-17	Europe	Hungary	Baranya	20200317
CA|ON_PHL3575|EPI_ISL_418351|2020-03-12	North America	Canada	Ontario	20200312
CA|ON_PHLU8150|EPI_ISL_418355|2020-03-08	North America	Canada	Ontario	20200308
CA|ON_PHL4088|EPI_ISL_418354|2020-03-15	North America	Canada	Ontario	20200315
AU|QLDID920|EPI_ISL_417032|2020-03-11	Oceania	Australia	Queensland	20200311
FI|13M19|EPI_ISL_418385|2020-03-13	Europe	Finland	unknown	20200313
CA|ON_PHL2653|EPI_ISL_418371|2020-03-07	North America	Canada	Ontario	20200307
CA|ON_PHLH6415|EPI_ISL_418357|2020-03-12	North America	Canada	Ontario	20200312
FR|B1623|EPI_ISL_418219|2020-02-26	Europe	France	Bretagne	20200226
CA|ON_PHL1095|EPI_ISL_418361|2020-03-12	North America	Canada	Ontario	20200312
FI|13M27|EPI_ISL_418387|2020-03-13	Europe	Finland	unknown	20200313
CA|ON_PHL3459|EPI_ISL_418376|2020-03-12	North America	Canada	Ontario	20200312
SN|016|EPI_ISL_418207|2020-03-02	Africa	Senegal	Dakar	20200302
UK|SHEF-BFF6D|EPI_ISL_418313|2020-03-24	Europe	United Kingdom	England	20200324
UK|SHEF-BFED9|EPI_ISL_418305|2020-03-25	Europe	United Kingdom	England	20200325
UK|SHEF-BFFB8|EPI_ISL_418318|2020-03-25	Europe	United Kingdom	England	20200325
UK|SHEF-BFFA9|EPI_ISL_418317|2020-03-23	Europe	United Kingdom	England	20200323
UK|SHEF-BFEE8|EPI_ISL_418306|2020-03-25	Europe	United Kingdom	England	20200325
UK|SHEF-BFEAC|EPI_ISL_418303|2020-03-25	Europe	United Kingdom	England	20200325
UK|SHEF-BFEBB|EPI_ISL_418304|2020-03-24	Europe	United Kingdom	England	20200324
UK|SHEF-BFE9D|EPI_ISL_418302|2020-03-24	Europe	United Kingdom	England	20200324
UK|SHEF-BFF03|EPI_ISL_418307|2020-03-24	Europe	United Kingdom	England	20200324
FI|13M69|EPI_ISL_418396|2020-03-13	Europe	Finland	unknown	20200313
FI|13M77|EPI_ISL_418397|2020-03-13	Europe	Finland	unknown	20200313
IS|1|EPI_ISL_417535|2020-03-13	Europe	Iceland	Reykjavik	20200313
US|WA-UW309|EPI_ISL_418877|2020-03-24	North America	USA	Washington	20200324
US|WA-UW302|EPI_ISL_418870|2020-03-16	North America	USA	Washington	20200316
US|WA-UW299|EPI_ISL_418867|2020-03-13	North America	USA	Washington	20200313
US|WA-UW317|EPI_ISL_418884|2020-03-15	North America	USA	Washington	20200315
US|MN59-MDH59|EPI_ISL_417503|2020-03-14	North America	USA	Minnesota	20200314
US|MN56-MDH56|EPI_ISL_417500|2020-03-14	North America	USA	Minnesota	20200314
IS|249|EPI_ISL_417577|2020-03-17	Europe	Iceland	Reykjavik	20200317
US|WA-UW320|EPI_ISL_418887|2020-03-14	North America	USA	Washington	20200314
CA|ON_PHL3877|EPI_ISL_418339|2020-03-09	North America	Canada	Ontario	20200309
CA|ON_PHL4464|EPI_ISL_418335|2020-03-14	North America	Canada	Ontario	20200314
CA|ON_PHL5705|EPI_ISL_418336|2020-03-12	North America	Canada	Ontario	20200312
CA|MB_8|EPI_ISL_418812|2020-03-12	North America	Canada	Manitoba	20200312
US|WA-UW319|EPI_ISL_418886|2020-03-15	North America	USA	Washington	20200315
US|WA-UW298|EPI_ISL_418866|2020-03-13	North America	USA	Washington	20200313
IS|259|EPI_ISL_417587|2020-03-17	Europe	Iceland	Reykjavik	20200317
US|VA-DCLS-0001|EPI_ISL_418864|2020-03-17	North America	USA	Virginia	20200317
US|WI-15|EPI_ISL_417504|2020-03-16	North America	USA	Wisconsin	20200316
CA|ON_PHL3318|EPI_ISL_418324|2020-03-11	North America	Canada	Ontario	20200311
CA|ON_PHL3917|EPI_ISL_418322|2020-03-08	North America	Canada	Ontario	20200308
JP|UT-NCGM02|EPI_ISL_418809|2020-02-01	Asia	Japan	Tokyo	20200201
IS|220|EPI_ISL_417553|2020-03-16	Europe	Iceland	Reykjavik	20200316
CA|ON_PHL3919|EPI_ISL_418323|2020-03-14	North America	Canada	Ontario	20200314
CA|ON_PHL4181|EPI_ISL_418327|2020-01-25	North America	Canada	Ontario	20200125
BE|VPE-030650|EPI_ISL_418805|2020-03-06	Europe	Belgium	Deinze	20200306
CA|ON_PHL5694|EPI_ISL_418329|2020-03-12	North America	Canada	Ontario	20200312
CA|ON_PHL3670|EPI_ISL_418328|2020-03-20	North America	Canada	Ontario	20200320
BE|CS-031052|EPI_ISL_418800|2020-03-10	Europe	Belgium	Gierle	20200310
IS|256|EPI_ISL_417584|2020-03-17	Europe	Iceland	Reykjavik	20200317
IS|116|EPI_ISL_417541|2020-03-17	Europe	Iceland	Reykjavik	20200317
IS|240|EPI_ISL_417568|2020-03-17	Europe	Iceland	Reykjavik	20200317
IS|115|EPI_ISL_417540|2020-03-17	Europe	Iceland	Reykjavik	20200317
IS|120|EPI_ISL_417545|2020-03-17	Europe	Iceland	Reykjavik	20200317
IS|170|EPI_ISL_417548|2020-03-17	Europe	Iceland	Reykjavik	20200317
IS|230|EPI_ISL_417558|2020-03-17	Europe	Iceland	Reykjavik	20200317
US|MN57-MDH57|EPI_ISL_417501|2020-03-14	North America	USA	Minnesota	20200314
IS|246|EPI_ISL_417574|2020-03-17	Europe	Iceland	Reykjavik	20200317
IS|119|EPI_ISL_417544|2020-03-17	Europe	Iceland	Reykjavik	20200317
IS|229|EPI_ISL_417557|2020-03-17	Europe	Iceland	Reykjavik	20200317
IS|252|EPI_ISL_417580|2020-03-17	Europe	Iceland	Reykjavik	20200317
IS|262|EPI_ISL_417590|2020-03-18	Europe	Iceland	Reykjavik	20200318
US|WA-UW307|EPI_ISL_418875|2020-03-16	North America	USA	Washington	20200316
IS|227|EPI_ISL_417555|2020-03-17	Europe	Iceland	Reykjavik	20200317
IS|270|EPI_ISL_417598|2020-03-17	Europe	Iceland	Reykjavik	20200317
US|CT-UW328|EPI_ISL_418895|2020-03-14	North America	USA	Connecticut	20200314
IS|228|EPI_ISL_417556|2020-03-17	Europe	Iceland	Reykjavik	20200317
IS|261|EPI_ISL_417589|2020-03-17	Europe	Iceland	Reykjavik	20200317
IS|117|EPI_ISL_417542|2020-03-17	Europe	Iceland	Reykjavik	20200317
IS|258|EPI_ISL_417586|2020-03-17	Europe	Iceland	Reykjavik	20200317
LU|LNS2013896|EPI_ISL_417531|2020-03-18	Europe	Luxembourg	unknown	20200318
LU|LNS8489624|EPI_ISL_417532|2020-03-18	Europe	Luxembourg	unknown	20200318
CA|SK_4|EPI_ISL_418810|2020-03-09	unknown	unknown	unknown	unknown
US|WI-12|EPI_ISL_417506|2020-03-16	North America	USA	Wisconsin	20200316
US|WI-11|EPI_ISL_417505|2020-03-15	North America	USA	Wisconsin	20200315
AU|QLDID927|EPI_ISL_418807|2020-03-19	Oceania	Australia	Queensland	20200319
AU|QLDID925|EPI_ISL_418803|2020-03-18	Oceania	Australia	Queensland	20200318
IS|234|EPI_ISL_417562|2020-03-17	Europe	Iceland	Reykjavik	20200317
IS|242|EPI_ISL_417570|2020-03-17	Europe	Iceland	Reykjavik	20200317
CA|NS_13|EPI_ISL_418814|2020-03-13	North America	Canada	Nova Scotia	20200313
IS|267|EPI_ISL_417595|2020-03-17	Europe	Iceland	Reykjavik	20200317
IS|104|EPI_ISL_417538|2020-03-17	Europe	Iceland	Reykjavik	20200317
IS|253|EPI_ISL_417581|2020-03-17	Europe	Iceland	Reykjavik	20200317
IS|247|EPI_ISL_417575|2020-03-17	Europe	Iceland	Reykjavik	20200317
IS|243|EPI_ISL_417571|2020-03-17	Europe	Iceland	Reykjavik	20200317
IS|257|EPI_ISL_417585|2020-03-17	Europe	Iceland	Reykjavik	20200317
IS|238|EPI_ISL_417566|2020-03-17	Europe	Iceland	Reykjavik	20200317
IS|233|EPI_ISL_417561|2020-03-17	Europe	Iceland	Reykjavik	20200317
BE|VS-030542|EPI_ISL_418863|2020-03-05	Europe	Belgium	Komen	20200305
ES|VH198152683|EPI_ISL_418861|2020-03-24	Europe	Spain	Barcelona	20200324
AU|QLDID926|EPI_ISL_418804|2020-03-18	Oceania	Australia	Queensland	20200318
IS|187|EPI_ISL_417551|2020-03-16	Europe	Iceland	Reykjavik	20200316
AU|QLDID924|EPI_ISL_418802|2020-03-18	Oceania	Australia	Queensland	20200318
IS|239|EPI_ISL_417567|2020-03-17	Europe	Iceland	Reykjavik	20200317
IS|236|EPI_ISL_417564|2020-03-17	Europe	Iceland	Reykjavik	20200317
US|WA-UW322|EPI_ISL_418889|2020-03-16	North America	USA	Washington	20200316
CA|MB_10|EPI_ISL_418813|2020-03-13	North America	Canada	Manitoba	20200313
IS|248|EPI_ISL_417576|2020-03-17	Europe	Iceland	Reykjavik	20200317
US|MN58-MDH58|EPI_ISL_417502|2020-03-14	North America	USA	Minnesota	20200314
IS|264|EPI_ISL_417592|2020-03-17	Europe	Iceland	Reykjavik	20200317
IS|235|EPI_ISL_417563|2020-03-16	Europe	Iceland	Reykjavik	20200316
LU|LNS5731562|EPI_ISL_417529|2020-03-18	Europe	Luxembourg	unknown	20200318
IS|269|EPI_ISL_417597|2020-03-17	Europe	Iceland	Reykjavik	20200317
IS|237|EPI_ISL_417565|2020-03-17	Europe	Iceland	Reykjavik	20200317
LU|LNS2128808|EPI_ISL_417530|2020-03-18	Europe	Luxembourg	unknown	20200318
LU|LNS6282845|EPI_ISL_417533|2020-03-18	Europe	Luxembourg	unknown	20200318
IS|118|EPI_ISL_417543|2020-03-17	Europe	Iceland	Reykjavik	20200317
IS|255|EPI_ISL_417583|2020-03-17	Europe	Iceland	Reykjavik	20200317
IS|260|EPI_ISL_417588|2020-03-17	Europe	Iceland	Reykjavik	20200317
IS|245|EPI_ISL_417573|2020-03-16	Europe	Iceland	Reykjavik	20200316
IS|171|EPI_ISL_417549|2020-03-14	Europe	Iceland	Reykjavik	20200314
IS|10|EPI_ISL_417536|2020-03-16	Europe	Iceland	Reykjavik	20200316
IS|254|EPI_ISL_417582|2020-03-17	Europe	Iceland	Reykjavik	20200317
IS|241|EPI_ISL_417569|2020-03-17	Europe	Iceland	Reykjavik	20200317
IS|232|EPI_ISL_417560|2020-03-17	Europe	Iceland	Reykjavik	20200317
IS|184|EPI_ISL_417550|2020-03-16	Europe	Iceland	Reykjavik	20200316
IS|244|EPI_ISL_417572|2020-03-17	Europe	Iceland	Reykjavik	20200317
LU|LNS0158952|EPI_ISL_417534|2020-03-18	Europe	Luxembourg	unknown	20200318
CA|NB_6|EPI_ISL_418811|2020-03-12	North America	Canada	New Brunswick	20200312
AU|QLDID923|EPI_ISL_418801|2020-03-14	Oceania	Australia	Queensland	20200314
ES|VH000001133|EPI_ISL_418860|2020-03-15	Europe	Spain	Barcelona	20200315
BE|BG-030551|EPI_ISL_418806|2020-03-05	Europe	Belgium	Beersel	20200305
US|WA-UW301|EPI_ISL_418869|2020-03-16	North America	USA	Washington	20200316
US|WA-UW316|EPI_ISL_418883|2020-03-14	North America	USA	Washington	20200314
US|WA-UW300|EPI_ISL_418868|2020-03-13	North America	USA	Washington	20200313
US|WA-UW324|EPI_ISL_418891|2020-03-24	North America	USA	Washington	20200324
IS|2|EPI_ISL_417552|2020-03-16	Europe	Iceland	Reykjavik	20200316
UK|SHEF-BFFD6|EPI_ISL_418320|2020-03-25	Europe	United Kingdom	England	20200325
CA|BC_5282984|EPI_ISL_418832|2020-03-11	North America	Canada	British Columbia	20200311
CA|BC_5522039|EPI_ISL_418834|2020-03-11	North America	Canada	British Columbia	20200311
CA|BC_5979789|EPI_ISL_418835|2020-03-11	North America	Canada	British Columbia	20200311
CA|BC_6004567|EPI_ISL_418836|2020-03-10	North America	Canada	British Columbia	20200310
CA|BC_5306970|EPI_ISL_418833|2020-03-11	North America	Canada	British Columbia	20200311
CA|BC_6129127|EPI_ISL_418837|2020-03-10	North America	Canada	British Columbia	20200310
CA|BC_5275718|EPI_ISL_418831|2020-03-11	North America	Canada	British Columbia	20200311
HK|HKPU36-0702|EPI_ISL_418815|2020-02-09	Asia	Hong Kong	unknown	20200209
CA|BC_4799711|EPI_ISL_418830|2020-03-09	North America	Canada	British Columbia	20200309
CA|BC_4540462|EPI_ISL_418829|2020-03-10	North America	Canada	British Columbia	20200310
IS|11|EPI_ISL_417539|2020-03-16	Europe	Iceland	Reykjavik	20200316
IS|100|EPI_ISL_417537|2020-03-16	Europe	Iceland	Reykjavik	20200316
IS|20|EPI_ISL_417695|2020-03-02	Europe	Iceland	Reykjavik	20200302
IS|335|EPI_ISL_417664|2020-03-13	Europe	Iceland	Reykjavik	20200313
IS|321|EPI_ISL_417650|2020-03-18	Europe	Iceland	Reykjavik	20200318
IS|3|EPI_ISL_417694|2020-03-13	Europe	Iceland	Reykjavik	20200313
US|IL-UW351|EPI_ISL_418918|2020-03-13	North America	USA	Illinois	20200313
US|WA-UW356|EPI_ISL_418923|2020-03-16	North America	USA	Washington	20200316
BE|DWAEE-030954|EPI_ISL_418983|2020-03-09	Europe	Belgium	Asse	20200309
BE|JRH-030459|EPI_ISL_418988|2020-03-04	Europe	Belgium	Zolder	20200304
IS|54|EPI_ISL_417684|2020-03-06	Europe	Iceland	Reykjavik	20200306
IS|334|EPI_ISL_417663|2020-03-14	Europe	Iceland	Reykjavik	20200314
BE|BG-030955|EPI_ISL_418984|2020-03-09	Europe	Belgium	Kaulile	20200309
IS|37|EPI_ISL_417681|2020-03-04	Europe	Iceland	Reykjavik	20200304
TW|CGMH-CGU-12|EPI_ISL_417525|2020-03-14	Asia	Taiwan	Taoyuan	20200314
US|WI-24|EPI_ISL_417512|2020-03-15	North America	USA	Wisconsin	20200315
US|WI-16|EPI_ISL_417509|2020-03-14	North America	USA	Wisconsin	20200314
IS|12|EPI_ISL_417688|2020-03-01	Europe	Iceland	Reykjavik	20200301
US|WA-UW365|EPI_ISL_418932|2020-03-16	North America	USA	Washington	20200316
IS|101|EPI_ISL_417682|2020-03-10	Europe	Iceland	Reykjavik	20200310
IS|322|EPI_ISL_417651|2020-03-18	Europe	Iceland	Reykjavik	20200318
US|WA-UW362|EPI_ISL_418929|2020-03-17	North America	USA	Washington	20200317
IS|47|EPI_ISL_417683|2020-03-05	Europe	Iceland	Reykjavik	20200305
US|WI-17|EPI_ISL_417517|2020-03-13	North America	USA	Wisconsin	20200313
IS|293|EPI_ISL_417622|2020-03-18	Europe	Iceland	Reykjavik	20200318
IS|125|EPI_ISL_417690|2020-03-11	Europe	Iceland	Reykjavik	20200311
IS|177|EPI_ISL_417680|2020-03-15	Europe	Iceland	Reykjavik	20200315
IS|185|EPI_ISL_417678|2020-03-16	Europe	Iceland	Reykjavik	20200316
IS|98|EPI_ISL_417676|2020-03-16	Europe	Iceland	Reykjavik	20200316
US|WI-13|EPI_ISL_417516|2020-03-15	North America	USA	Wisconsin	20200315
IS|323|EPI_ISL_417652|2020-03-18	Europe	Iceland	Reykjavik	20200318
US|WI-18|EPI_ISL_417515|2020-03-17	North America	USA	Wisconsin	20200317
IS|111|EPI_ISL_417691|2020-03-11	Europe	Iceland	Reykjavik	20200311
IS|103|EPI_ISL_417698|2020-03-10	Europe	Iceland	Reykjavik	20200310
US|IL-UW352|EPI_ISL_418919|2020-03-13	North America	USA	Illinois	20200313
US|WA-UW366|EPI_ISL_418933|2020-03-17	North America	USA	Washington	20200317
IS|336|EPI_ISL_417665|2020-03-14	Europe	Iceland	Reykjavik	20200314
IS|325|EPI_ISL_417654|2020-03-18	Europe	Iceland	Reykjavik	20200318
IS|215|EPI_ISL_417685|2020-03-16	Europe	Iceland	Reykjavik	20200316
IS|57|EPI_ISL_417692|2020-03-06	Europe	Iceland	Reykjavik	20200306
IS|39|EPI_ISL_417677|2020-03-04	Europe	Iceland	Reykjavik	20200304
IS|25|EPI_ISL_417693|2020-03-02	Europe	Iceland	Reykjavik	20200302
US|WI-19|EPI_ISL_417510|2020-03-16	North America	USA	Wisconsin	20200316
US|WI-14|EPI_ISL_417513|2020-03-16	North America	USA	Wisconsin	20200316
US|WI-21|EPI_ISL_417508|2020-03-16	North America	USA	Wisconsin	20200316
US|WA-UW361|EPI_ISL_418928|2020-03-15	North America	USA	Washington	20200315
IS|330|EPI_ISL_417659|2020-03-14	Europe	Iceland	Reykjavik	20200314
US|WA-UW341|EPI_ISL_418908|2020-03-16	North America	USA	Washington	20200316
US|WA-UW363|EPI_ISL_418930|2020-03-17	North America	USA	Washington	20200317
IS|338|EPI_ISL_417667|2020-03-15	Europe	Iceland	Reykjavik	20200315
US|WA-UW340|EPI_ISL_418907|2020-03-16	North America	USA	Washington	20200316
US|WA-UW355|EPI_ISL_418922|2020-03-16	North America	USA	Washington	20200316
US|WA-UW367|EPI_ISL_418934|2020-03-17	North America	USA	Washington	20200317
US|WA-UW343|EPI_ISL_418910|2020-03-16	North America	USA	Washington	20200316
US|MN-UW334|EPI_ISL_418901|2020-03-13	North America	USA	Minnesota	20200313
US|IL-UW350|EPI_ISL_418917|2020-03-14	North America	USA	Illinois	20200314
US|WA-UW360|EPI_ISL_418927|2020-03-16	North America	USA	Washington	20200316
US|WI-23|EPI_ISL_417507|2020-03-17	North America	USA	Wisconsin	20200317
US|WA-UW369|EPI_ISL_418936|2020-03-17	North America	USA	Washington	20200317
US|WA-UW364|EPI_ISL_418931|2020-03-17	North America	USA	Washington	20200317
US|UNKNOWN-UW354|EPI_ISL_418921|2020-03-16	North America	USA	unknown	20200316
IS|341|EPI_ISL_417670|2020-03-15	Europe	Iceland	Reykjavik	20200315
IS|331|EPI_ISL_417660|2020-03-14	Europe	Iceland	Reykjavik	20200314
US|NY-NYUMC34|EPI_ISL_418980|2020-03-17	North America	USA	New York	20200317
IS|275|EPI_ISL_417603|2020-03-17	Europe	Iceland	Reykjavik	20200317
IS|324|EPI_ISL_417653|2020-03-18	Europe	Iceland	Reykjavik	20200318
IS|38|EPI_ISL_417672|2020-03-16	Europe	Iceland	Reykjavik	20200316
IS|206|EPI_ISL_417699|2020-03-16	Europe	Iceland	Reykjavik	20200316
LU|LNS3694003|EPI_ISL_417528|2020-03-18	Europe	Luxembourg	unknown	20200318
IS|326|EPI_ISL_417655|2020-03-14	Europe	Iceland	Reykjavik	20200314
IS|135|EPI_ISL_417696|2020-03-12	Europe	Iceland	Reykjavik	20200312
LU|LNS2848109|EPI_ISL_417527|2020-03-18	Europe	Luxembourg	unknown	20200318
BE|RS-030257|EPI_ISL_418986|2020-03-02	Europe	Belgium	Hoegaarden	20200302
BE|LT-030956|EPI_ISL_418985|2020-03-09	Europe	Belgium	Ellezelles	20200309
BE|VRAR-030643|EPI_ISL_418981|2020-03-06	Europe	Belgium	Merelbeke	20200306
LU|LNS9371718|EPI_ISL_417526|2020-03-18	Europe	Luxembourg	unknown	20200318
BE|RT-030460|EPI_ISL_418989|2020-03-04	Europe	Belgium	Vorst	20200304
TW|CGMH-CGU-10|EPI_ISL_417523|2020-03-13	Asia	Taiwan	Taoyuan	20200313
TW|CGMH-CGU-11|EPI_ISL_417524|2020-03-14	Asia	Taiwan	Taoyuan	20200314
US|WI-22|EPI_ISL_417514|2020-03-13	North America	USA	Wisconsin	20200313
TW|CGMH-CGU-07|EPI_ISL_417520|2020-03-09	Asia	Taiwan	Taoyuan	20200309
TW|CGMH-CGU-08|EPI_ISL_417521|2020-03-10	Asia	Taiwan	Taoyuan	20200310
TW|CGMH-CGU-06|EPI_ISL_417519|2020-03-05	Asia	Taiwan	Taoyuan	20200305
TW|CGMH-CGU-09|EPI_ISL_417522|2020-03-13	Asia	Taiwan	Taoyuan	20200313
BE|HAA-030953|EPI_ISL_418982|2020-03-09	Europe	Belgium	Oevel	20200309
BE|CG-030158|EPI_ISL_418987|2020-03-01	Europe	Belgium	Eupen	20200301
IS|333|EPI_ISL_417662|2020-03-14	Europe	Iceland	Reykjavik	20200314
IS|79|EPI_ISL_417679|2020-03-09	Europe	Iceland	Reykjavik	20200309
IS|339|EPI_ISL_417668|2020-03-15	Europe	Iceland	Reykjavik	20200315
IS|273|EPI_ISL_417601|2020-03-17	Europe	Iceland	Reykjavik	20200317
IS|294|EPI_ISL_417623|2020-03-18	Europe	Iceland	Reykjavik	20200318
CA|BC_6502001|EPI_ISL_418840|2020-03-12	North America	Canada	British Columbia	20200312
CA|BC_8897642|EPI_ISL_418855|2020-03-11	North America	Canada	British Columbia	20200311
CA|BC_6489864|EPI_ISL_418839|2020-03-10	North America	Canada	British Columbia	20200310
CA|BC_9345715|EPI_ISL_418857|2020-03-13	North America	Canada	British Columbia	20200313
CA|BC_8486790|EPI_ISL_418849|2020-03-13	North America	Canada	British Columbia	20200313
CA|BC_6997898|EPI_ISL_418842|2020-03-11	North America	Canada	British Columbia	20200311
CA|BC_7553799|EPI_ISL_418846|2020-03-12	North America	Canada	British Columbia	20200312
CA|BC_9345042|EPI_ISL_418856|2020-03-13	North America	Canada	British Columbia	20200313
CA|BC_7515663|EPI_ISL_418845|2020-03-11	North America	Canada	British Columbia	20200311
CA|BC_6404889|EPI_ISL_418838|2020-03-12	North America	Canada	British Columbia	20200312
CA|BC_9446031|EPI_ISL_418858|2020-03-13	North America	Canada	British Columbia	20200313
CA|BC_4078583|EPI_ISL_418824|2020-03-03	North America	Canada	British Columbia	20200303
CA|BC_8896915|EPI_ISL_418854|2020-03-11	North America	Canada	British Columbia	20200311
CA|BC_1318414|EPI_ISL_418818|2020-03-06	North America	Canada	British Columbia	20200306
CA|BC_8622445|EPI_ISL_418851|2020-03-13	North America	Canada	British Columbia	20200313
CA|BC_4122951|EPI_ISL_418826|2020-03-10	North America	Canada	British Columbia	20200310
CA|BC_3972884|EPI_ISL_418822|2020-03-10	North America	Canada	British Columbia	20200310
CA|BC_3968175|EPI_ISL_418821|2020-03-10	North America	Canada	British Columbia	20200310
CA|BC_4118226|EPI_ISL_418825|2020-03-10	North America	Canada	British Columbia	20200310
CA|BC_8894200|EPI_ISL_418853|2020-03-11	North America	Canada	British Columbia	20200311
CA|BC_8718874|EPI_ISL_418852|2020-03-07	North America	Canada	British Columbia	20200307
CA|BC_7277381|EPI_ISL_418843|2020-03-12	North America	Canada	British Columbia	20200312
CA|BC_8159203|EPI_ISL_418848|2020-03-05	North America	Canada	British Columbia	20200305
CA|BC_8150537|EPI_ISL_418847|2020-03-12	North America	Canada	British Columbia	20200312
CA|BC_6981299|EPI_ISL_418841|2020-03-11	North America	Canada	British Columbia	20200311
CA|BC_0443574|EPI_ISL_418816|2020-03-11	North America	Canada	British Columbia	20200311
CA|BC_0554880|EPI_ISL_418817|2020-03-13	North America	Canada	British Columbia	20200313
CA|BC_3842755|EPI_ISL_418820|2020-03-09	North America	Canada	British Columbia	20200309
CA|BC_3989992|EPI_ISL_418823|2020-03-09	North America	Canada	British Columbia	20200309
CA|BC_3808524|EPI_ISL_418819|2020-03-09	North America	Canada	British Columbia	20200309
BE|ULG-8541|EPI_ISL_418636|2020-03-19	Europe	Belgium	Li√®ge	20200319
US|WA-UW226|EPI_ISL_417375|2020-03-15	North America	USA	Washington	20200315
BE|ULG-8578|EPI_ISL_418638|2020-03-19	Europe	Belgium	Li√®ge	20200319
BE|ULG-9641|EPI_ISL_418652|2020-03-22	Europe	Belgium	Li√®ge	20200322
UK|20112112106|EPI_ISL_417314|2020-03-10	Europe	United Kingdom	England	20200310
US|NY-NYUMC33|EPI_ISL_418979|2020-03-17	North America	USA	New York	20200317
US|WA-UW373|EPI_ISL_418940|2020-03-17	North America	USA	Washington	20200317
US|CA-SCCPHD-UC14|EPI_ISL_417318|2020-02-29	North America	USA	California	20200229
IS|304|EPI_ISL_417633|2020-03-17	Europe	Iceland	Reykjavik	20200317
IS|280|EPI_ISL_417608|2020-03-17	Europe	Iceland	Reykjavik	20200317
IS|317|EPI_ISL_417646|2020-03-18	Europe	Iceland	Reykjavik	20200318
US|CA-SCCPHD-UC16|EPI_ISL_417320|2020-03-04	North America	USA	California	20200304
UK|20118044606|EPI_ISL_417315|2020-03-13	Europe	United Kingdom	England	20200313
US|WA-UW228|EPI_ISL_417377|2020-03-15	North America	USA	Washington	20200315
US|WA-UW375|EPI_ISL_418942|2020-03-17	North America	USA	Washington	20200317
US|WA-UW383|EPI_ISL_418948|2020-03-16	North America	USA	Washington	20200316
US|UT-00019|EPI_ISL_418962|2020-03-13	North America	USA	Utah	20200313
BE|ULG-7626|EPI_ISL_418633|2020-03-17	Europe	Belgium	Li√®ge	20200317
US|WA-UW230|EPI_ISL_417379|2020-03-15	North America	USA	Washington	20200315
US|NY-NYUMC27|EPI_ISL_418973|2020-03-17	North America	USA	New York	20200317
US|WA-UW227|EPI_ISL_417376|2020-03-15	North America	USA	Washington	20200315
US|UT-00022|EPI_ISL_418964|2020-03-14	North America	USA	Utah	20200314
US|UT-00023|EPI_ISL_418965|2020-03-11	North America	USA	Utah	20200311
US|UT-00025|EPI_ISL_418967|2020-03-11	North America	USA	Utah	20200311
US|CT-UW223|EPI_ISL_417372|2020-03-13	North America	USA	Connecticut	20200313
US|WA-UW233|EPI_ISL_417382|2020-03-15	North America	USA	Washington	20200315
US|CT-UW224|EPI_ISL_417373|2020-03-13	North America	USA	Connecticut	20200313
US|VA-DCLS-0002|EPI_ISL_418956|2020-03-17	North America	USA	Virginia	20200317
US|WA-UW221|EPI_ISL_417370|2020-03-14	North America	USA	Washington	20200314
US|WA-UW225|EPI_ISL_417374|2020-03-15	North America	USA	Washington	20200315
US|WA-UW232|EPI_ISL_417381|2020-03-14	North America	USA	Washington	20200314
US|WA-UW229|EPI_ISL_417378|2020-03-14	North America	USA	Washington	20200314
US|WA-UW222|EPI_ISL_417371|2020-03-13	North America	USA	Washington	20200313
US|VA-DCLS-0003|EPI_ISL_418957|2020-03-17	North America	USA	Virginia	20200317
US|VA-DCLS-0004|EPI_ISL_418958|2020-03-17	North America	USA	Virginia	20200317
US|WA-UW376|EPI_ISL_418943|2020-03-17	North America	USA	Washington	20200317
IS|283|EPI_ISL_417611|2020-03-17	Europe	Iceland	Reykjavik	20200317
IS|285|EPI_ISL_417613|2020-03-17	Europe	Iceland	Reykjavik	20200317
IS|291|EPI_ISL_417620|2020-03-18	Europe	Iceland	Reykjavik	20200318
UK|20110023706|EPI_ISL_417307|2020-03-08	Europe	United Kingdom	England	20200308
BE|ULG-9619|EPI_ISL_418649|2020-03-22	Europe	Belgium	Li√®ge	20200322
UK|20110000706|EPI_ISL_417302|2020-03-05	Europe	United Kingdom	England	20200305
UK|20119026102|EPI_ISL_418671|2020-03-13	Europe	United Kingdom	England	20200313
UK|20110000606|EPI_ISL_417301|2020-03-06	Europe	United Kingdom	England	20200306
UK|20110058706|EPI_ISL_417311|2020-03-09	Europe	United Kingdom	England	20200309
US|NY-NYUMC31|EPI_ISL_418977|2020-03-17	North America	USA	New York	20200317
US|NY-NYUMC26|EPI_ISL_418972|2020-03-17	North America	USA	New York	20200317
US|NY-NYUMC32|EPI_ISL_418978|2020-03-17	North America	USA	New York	20200317
US|NY-NYUMC30|EPI_ISL_418976|2020-03-17	North America	USA	New York	20200317
US|NY-NYUMC28|EPI_ISL_418974|2020-03-17	North America	USA	New York	20200317
IS|286|EPI_ISL_417614|2020-03-18	Europe	Iceland	Reykjavik	20200318
IS|314|EPI_ISL_417643|2020-03-18	Europe	Iceland	Reykjavik	20200318
IS|318|EPI_ISL_417647|2020-03-18	Europe	Iceland	Reykjavik	20200318
FR|Bourg-en-Bresse_06813|EPI_ISL_417340|2020-03-07	Europe	France	ARA	20200307
IS|282|EPI_ISL_417610|2020-03-17	Europe	Iceland	Reykjavik	20200317
US|NY-NYUMC29|EPI_ISL_418975|2020-03-17	North America	USA	New York	20200317
IS|313|EPI_ISL_417642|2020-03-18	Europe	Iceland	Reykjavik	20200318
IS|292|EPI_ISL_417621|2020-03-18	Europe	Iceland	Reykjavik	20200318
IS|29|EPI_ISL_417618|2020-03-16	Europe	Iceland	Reykjavik	20200316
IS|287|EPI_ISL_417615|2020-03-18	Europe	Iceland	Reykjavik	20200318
IS|279|EPI_ISL_417607|2020-03-17	Europe	Iceland	Reykjavik	20200317
IS|312|EPI_ISL_417641|2020-03-18	Europe	Iceland	Reykjavik	20200318
IS|303|EPI_ISL_417632|2020-03-18	Europe	Iceland	Reykjavik	20200318
IS|315|EPI_ISL_417644|2020-03-18	Europe	Iceland	Reykjavik	20200318
IS|290|EPI_ISL_417619|2020-03-18	Europe	Iceland	Reykjavik	20200318
IS|300|EPI_ISL_417629|2020-03-18	Europe	Iceland	Reykjavik	20200318
IS|308|EPI_ISL_417637|2020-03-18	Europe	Iceland	Reykjavik	20200318
IS|296|EPI_ISL_417625|2020-03-18	Europe	Iceland	Reykjavik	20200318
IS|310|EPI_ISL_417639|2020-03-18	Europe	Iceland	Reykjavik	20200318
IS|281|EPI_ISL_417609|2020-03-17	Europe	Iceland	Reykjavik	20200317
IS|297|EPI_ISL_417626|2020-03-18	Europe	Iceland	Reykjavik	20200318
IS|305|EPI_ISL_417634|2020-03-18	Europe	Iceland	Reykjavik	20200318
IS|284|EPI_ISL_417612|2020-03-17	Europe	Iceland	Reykjavik	20200317
IS|316|EPI_ISL_417645|2020-03-18	Europe	Iceland	Reykjavik	20200318
IS|301|EPI_ISL_417630|2020-03-18	Europe	Iceland	Reykjavik	20200318
IS|306|EPI_ISL_417635|2020-03-18	Europe	Iceland	Reykjavik	20200318
IS|307|EPI_ISL_417636|2020-03-18	Europe	Iceland	Reykjavik	20200318
BE|ULG-7134|EPI_ISL_418628|2020-03-16	Europe	Belgium	Li√®ge	20200316
BE|ULG-8617|EPI_ISL_418639|2020-03-19	Europe	Belgium	Li√®ge	20200319
BE|ULG-9694|EPI_ISL_418654|2020-03-22	Europe	Belgium	Li√®ge	20200322
BE|ULG-9620|EPI_ISL_418650|2020-03-22	Europe	Belgium	Li√®ge	20200322
BE|ULG-7242|EPI_ISL_418626|2020-03-16	Europe	Belgium	Li√®ge	20200316
AU|NSW27|EPI_ISL_417390|2020-03-08	Oceania	Australia	New South Wales	20200308
BE|ULG-9634|EPI_ISL_418651|2020-03-22	Europe	Belgium	Li√®ge	20200322
BE|ULG-9714|EPI_ISL_418655|2020-03-22	Europe	Belgium	Li√®ge	20200322
BE|ULG-9725|EPI_ISL_418659|2020-03-22	Europe	Belgium	Li√®ge	20200322
BE|ULG-6649|EPI_ISL_418631|2020-03-14	Europe	Belgium	Li√®ge	20200314
BE|ULG-9572|EPI_ISL_418646|2020-03-21	Europe	Belgium	Li√®ge	20200321
BE|ULG-9715|EPI_ISL_418656|2020-03-22	Europe	Belgium	Li√®ge	20200322
BE|ULG-8634|EPI_ISL_418640|2020-03-19	Europe	Belgium	Li√®ge	20200319
BE|ULG-9716|EPI_ISL_418657|2020-03-22	Europe	Belgium	Li√®ge	20200322
BE|ULG-9558|EPI_ISL_418645|2020-03-21	Europe	Belgium	Li√®ge	20200321
BE|ULG-7773|EPI_ISL_418629|2020-03-17	Europe	Belgium	Li√®ge	20200317
BE|ULG-6972|EPI_ISL_418624|2020-03-15	Europe	Belgium	Li√®ge	20200315
BE|ULG-9618|EPI_ISL_418648|2020-03-22	Europe	Belgium	Li√®ge	20200322
BE|ULG-9647|EPI_ISL_418653|2020-03-22	Europe	Belgium	Li√®ge	20200322
BE|ULG-8595|EPI_ISL_418634|2020-03-19	Europe	Belgium	Li√®ge	20200319
AU|NSW39|EPI_ISL_417397|2020-03-11	Oceania	Australia	New South Wales	20200311
BE|ULG-8532|EPI_ISL_418635|2020-03-19	Europe	Belgium	Li√®ge	20200319
BE|ULG-7729|EPI_ISL_418630|2020-03-17	Europe	Belgium	Li√®ge	20200317
BE|ULG-7500|EPI_ISL_418632|2020-03-16	Europe	Belgium	Li√®ge	20200316
US|WA-UW370|EPI_ISL_418937|2020-03-17	North America	USA	Washington	20200317
US|WA-UW231|EPI_ISL_417380|2020-03-14	North America	USA	Washington	20200314
AU|NSW37|EPI_ISL_417395|2020-03-10	Oceania	Australia	New South Wales	20200310
AU|NSW24|EPI_ISL_417387|2020-03-06	Oceania	Australia	New South Wales	20200306
AU|NSW18|EPI_ISL_417384|2020-03-05	Oceania	Australia	New South Wales	20200305
AU|NSW19|EPI_ISL_417385|2020-03-06	Oceania	Australia	New South Wales	20200306
AU|NSW35|EPI_ISL_417393|2020-03-08	Oceania	Australia	New South Wales	20200308
AU|NSW21|EPI_ISL_417386|2020-03-04	Oceania	Australia	New South Wales	20200304
AU|NSW40|EPI_ISL_417398|2020-03-11	Oceania	Australia	New South Wales	20200311
AU|NSW28|EPI_ISL_417391|2020-03-08	Oceania	Australia	New South Wales	20200308
AU|NSW15|EPI_ISL_417383|2020-03-03	Oceania	Australia	New South Wales	20200303
AU|NSW26|EPI_ISL_417389|2020-03-09	Oceania	Australia	New South Wales	20200309
AU|NSW25|EPI_ISL_417388|2020-03-05	Oceania	Australia	New South Wales	20200305
AU|NSW38|EPI_ISL_417396|2020-03-10	Oceania	Australia	New South Wales	20200310
BE|ULG-6743|EPI_ISL_418627|2020-03-14	Europe	Belgium	Li√®ge	20200314
BE|ULG-6688|EPI_ISL_418625|2020-03-14	Europe	Belgium	Li√®ge	20200314
AU|NSW36|EPI_ISL_417394|2020-03-10	Oceania	Australia	New South Wales	20200310
AU|NSW41|EPI_ISL_417399|2020-03-10	Oceania	Australia	New South Wales	20200310
US|WA-UW211|EPI_ISL_417360|2020-03-14	North America	USA	Washington	20200314
CN-NanChang|JX216|EPI_ISL_417420|2020-03-23	Asia	China	NanChang	20200323
UK|20124003902|EPI_ISL_418691|2020-03-17	Europe	United Kingdom	England	20200317
PK|Gilgit1|EPI_ISL_417444|2020-03-04	Asia	Pakistan	Gilgit	20200304
UK|20122119202|EPI_ISL_418679|2020-03-17	Europe	United Kingdom	England	20200317
AU|NSW62|EPI_ISL_417412|2020-03-17	Oceania	Australia	New South Wales	20200317
US|WA-UW218|EPI_ISL_417367|2020-03-13	North America	USA	Washington	20200313
US|WA-UW215|EPI_ISL_417364|2020-03-12	North America	USA	Washington	20200312
US|WA-UW234|EPI_ISL_417448|2020-03-14	North America	USA	Washington	20200314
US|WA-UW212|EPI_ISL_417361|2020-03-14	North America	USA	Washington	20200314
US|WA-UW202|EPI_ISL_417351|2020-03-12	North America	USA	Washington	20200312
US|WA-UW198|EPI_ISL_417347|2020-03-12	North America	USA	Washington	20200312
US|WA-UW204|EPI_ISL_417353|2020-03-13	North America	USA	Washington	20200313
US|WA-UW235|EPI_ISL_417449|2020-03-14	North America	USA	Washington	20200314
US|WA-UW195|EPI_ISL_417344|2020-03-13	North America	USA	Washington	20200313
US|WA-UW205|EPI_ISL_417354|2020-03-13	North America	USA	Washington	20200313
US|WA-UW220|EPI_ISL_417369|2020-03-14	North America	USA	Washington	20200314
US|WA-UW214|EPI_ISL_417363|2020-03-14	North America	USA	Washington	20200314
US|UNKNOWN-UW219|EPI_ISL_417368|2020-03-13	North America	USA	unknown	20200313
US|WA-NH4|EPI_ISL_418773|2020-03-13	North America	USA	Washington	20200313
US|WA-NH3|EPI_ISL_418772|2020-03-13	North America	USA	Washington	20200313
US|WA-NH2|EPI_ISL_418771|2020-03-13	North America	USA	Washington	20200313
US|WA-NH9|EPI_ISL_418778|2020-03-13	North America	USA	Washington	20200313
US|WA-NH8|EPI_ISL_418777|2020-03-13	North America	USA	Washington	20200313
US|WA-NH10|EPI_ISL_418779|2020-03-13	North America	USA	Washington	20200313
US|WA-NH5|EPI_ISL_418774|2020-03-13	North America	USA	Washington	20200313
US|WA-NH7|EPI_ISL_418776|2020-03-13	North America	USA	Washington	20200313
US|WA-NH6|EPI_ISL_418775|2020-03-13	North America	USA	Washington	20200313
US|WA-NH24|EPI_ISL_418791|2020-03-13	North America	USA	Washington	20200313
US|WA-NH23|EPI_ISL_418790|2020-03-13	North America	USA	Washington	20200313
US|WA-UW207|EPI_ISL_417356|2020-03-13	North America	USA	Washington	20200313
US|WA-UW217|EPI_ISL_417366|2020-03-14	North America	USA	Washington	20200314
US|WA-UW209|EPI_ISL_417358|2020-03-13	North America	USA	Washington	20200313
US|WA-UW196|EPI_ISL_417345|2020-03-13	North America	USA	Washington	20200313
US|WA-UW192|EPI_ISL_417341|2020-03-13	North America	USA	Washington	20200313
US|CA-CDPH-UC26|EPI_ISL_417330|2020-03-13	North America	USA	California	20200313
UK|20110136302|EPI_ISL_418668|2020-03-09	Europe	United Kingdom	England	20200309
AU|NSW61|EPI_ISL_417411|2020-03-17	Oceania	Australia	New South Wales	20200317
UK|20116022902|EPI_ISL_418669|2020-03-11	Europe	United Kingdom	England	20200311
AU|NSW56|EPI_ISL_417408|2020-03-17	Oceania	Australia	New South Wales	20200317
UK|20124002002|EPI_ISL_418687|2020-03-17	Europe	United Kingdom	England	20200317
US|MN53-MDH53|EPI_ISL_417498|2020-03-13	North America	USA	Minnesota	20200313
US|WA-UW197|EPI_ISL_417346|2020-03-12	North America	USA	Washington	20200312
UK|20124012702|EPI_ISL_418698|2020-03-17	Europe	United Kingdom	England	20200317
UK|20122074602|EPI_ISL_418676|2020-03-10	Europe	United Kingdom	England	20200310
AU|NSW57|EPI_ISL_417409|2020-03-16	Oceania	Australia	New South Wales	20200316
UK|20120002102|EPI_ISL_418672|2020-03-15	Europe	United Kingdom	England	20200315
AU|NSW58|EPI_ISL_417410|2020-03-16	Oceania	Australia	New South Wales	20200316
US|WA-UW194|EPI_ISL_417343|2020-03-13	North America	USA	Washington	20200313
UK|20126096602|EPI_ISL_418770|2020-03-18	Europe	United Kingdom	England	20200318
UK|20122119502|EPI_ISL_418681|2020-03-17	Europe	United Kingdom	England	20200317
BE|ULG-9741|EPI_ISL_418664|2020-03-22	Europe	Belgium	Li√®ge	20200322
BE|ULG-9735|EPI_ISL_418661|2020-03-22	Europe	Belgium	Li√®ge	20200322
BE|VI-03027|EPI_ISL_417427|2020-03-02	Europe	Belgium	Sint-Pieters-Woluwe	20200302
BE|MMJ-03034|EPI_ISL_417429|2020-03-03	Europe	Belgium	Holsbeek	20200303
BE|SQ-03043|EPI_ISL_417426|2020-03-04	Europe	Belgium	Leuven	20200304
BE|FR-03029|EPI_ISL_417428|2020-03-02	Europe	Belgium	Rixensart	20200302
US|CT-UW213|EPI_ISL_417362|2020-03-13	North America	USA	Connecticut	20200313
BE|DHWM-03041|EPI_ISL_417422|2020-03-04	Europe	Belgium	Dilbeek	20200304
BE|VBK-03061|EPI_ISL_417425|2020-03-06	Europe	Belgium	Schoten	20200306
US|MN45-MDH45|EPI_ISL_417492|2020-03-13	North America	USA	Minnesota	20200313
US|MN31-MDH31|EPI_ISL_417469|2020-03-12	North America	USA	Minnesota	20200312
US|MN52-MDH52|EPI_ISL_417497|2020-03-13	North America	USA	Minnesota	20200313
FR|Macon_06756|EPI_ISL_417338|2020-03-07	Europe	France	ARA	20200307
US|MN55-MDH55|EPI_ISL_417499|2020-03-13	North America	USA	Minnesota	20200313
US|WA-UW193|EPI_ISL_417342|2020-03-13	North America	USA	Washington	20200313
US|WA-UW203|EPI_ISL_417352|2020-03-12	North America	USA	Washington	20200312
BE|ULG-9739|EPI_ISL_418663|2020-03-22	Europe	Belgium	Li√®ge	20200322
FR|Lyon_06056|EPI_ISL_417334|2020-03-04	Europe	France	ARA	20200304
BE|ULG-9732|EPI_ISL_418660|2020-03-22	Europe	Belgium	Li√®ge	20200322
US|WA-UW210|EPI_ISL_417359|2020-03-14	North America	USA	Washington	20200314
UK|20109047803|EPI_ISL_418667|2020-03-07	Europe	United Kingdom	England	20200307
US|MN46-MDH46|EPI_ISL_417493|2020-03-13	North America	USA	Minnesota	20200313
US|MN48-MDH48|EPI_ISL_417495|2020-03-13	North America	USA	Minnesota	20200313
UK|20122032802|EPI_ISL_418673|2020-03-16	Europe	United Kingdom	England	20200316
BE|GL-030546|EPI_ISL_418792|2020-03-05	Europe	Belgium	Houthalen-Helchteren	20200305
BE|VHRA-030644|EPI_ISL_418794|2020-03-06	Europe	Belgium	Nevele	20200306
BE|KA-03042|EPI_ISL_417424|2020-03-04	Europe	Belgium	Kasterlee	20200304
IT|UnivPM1|EPI_ISL_417491|2020-03-03	Europe	Italy	Marche	20200303
BE|RT-03035|EPI_ISL_417430|2020-03-03	Europe	Belgium	Vorst	20200303
BE|SS-031047|EPI_ISL_418793|2020-03-10	Europe	Belgium	Zonhoven	20200310
BE|NKR-030645|EPI_ISL_418795|2020-03-06	Europe	Belgium	Ganshoren	20200306
IT|UniMI03|EPI_ISL_417447|2020-02-24	Europe	Italy	Lombardy	20200224
IT|FVG-ICGEB_S5|EPI_ISL_417419|2020-03-01	Europe	Italy	Friuli Venezia Giulia	20200301
IT|FVG-ICGEB_S1|EPI_ISL_417418|2020-03-01	Europe	Italy	Friuli Venezia Giulia	20200301
IT|FVG-ICGEB_S9|EPI_ISL_417423|2020-03-01	Europe	Italy	Friuli Venezia Giulia	20200301
IT|FVG-ICGEB_S8|EPI_ISL_417421|2020-03-01	Europe	Italy	Friuli Venezia Giulia	20200301
BE|VDLH-030548|EPI_ISL_418796|2020-03-05	Europe	Belgium	Kalmthout	20200305
UK|20126035502|EPI_ISL_418764|2020-03-18	Europe	United Kingdom	England	20200318
UK|20126007102|EPI_ISL_418751|2020-03-18	Europe	United Kingdom	England	20200318
UK|20122087702|EPI_ISL_418677|2020-03-15	Europe	United Kingdom	England	20200315
UK|20124003702|EPI_ISL_418690|2020-03-17	Europe	United Kingdom	England	20200317
UK|20122088102|EPI_ISL_418678|2020-03-16	Europe	United Kingdom	England	20200316
UK|20124101102|EPI_ISL_418739|2020-03-18	Europe	United Kingdom	England	20200318
UK|20126006802|EPI_ISL_418749|2020-03-18	Europe	United Kingdom	England	20200318
UK|20126012702|EPI_ISL_418756|2020-03-17	Europe	United Kingdom	England	20200317
DRCC|KN-0054|EPI_ISL_417437|2020-03-17	Africa	Democratic Republic of the Congo	Kinshasa	20200317
DRCC|KN-0058|EPI_ISL_417438|2020-03-17	Africa	Democratic Republic of the Congo	Kinshasa	20200317
DRCC|KN-0072|EPI_ISL_417442|2020-03-18	Africa	Democratic Republic of the Congo	Kinshasa	20200318
DRCC|KN-0060|EPI_ISL_417440|2020-03-17	Africa	Democratic Republic of the Congo	Kinshasa	20200317
UK|20124001902|EPI_ISL_418686|2020-03-17	Europe	United Kingdom	England	20200317
UK|20124001302|EPI_ISL_418684|2020-03-17	Europe	United Kingdom	England	20200317
US|WA-UW201|EPI_ISL_417350|2020-03-12	North America	USA	Washington	20200312
US|WA-UW206|EPI_ISL_417355|2020-03-13	North America	USA	Washington	20200313
US|WA-UW199|EPI_ISL_417348|2020-03-13	North America	USA	Washington	20200313
FR|Lyon_06042|EPI_ISL_417333|2020-03-04	Europe	France	ARA	20200304
FR|Lyon_0668|EPI_ISL_417336|2020-03-06	Europe	France	ARA	20200306
FR|Lyon_06625|EPI_ISL_417337|2020-03-07	Europe	France	ARA	20200307
FR|Lyon_06820|EPI_ISL_417339|2020-03-08	Europe	France	ARA	20200308
UK|20124008902|EPI_ISL_418694|2020-03-16	Europe	United Kingdom	England	20200316
UK|20124002102|EPI_ISL_418688|2020-03-17	Europe	United Kingdom	England	20200317
UK|20124004302|EPI_ISL_418692|2020-03-17	Europe	United Kingdom	England	20200317
UK|20122119302|EPI_ISL_418680|2020-03-17	Europe	United Kingdom	England	20200317
DE|NRW-15|EPI_ISL_417460|2020-03-11	Europe	Germany	North Rhine Westphalia	20200311
DE|NRW-16|EPI_ISL_417461|2020-03-11	Europe	Germany	North Rhine Westphalia	20200311
DE|NRW-17|EPI_ISL_417462|2020-03-11	Europe	Germany	North Rhine Westphalia	20200311
DE|NRW-19|EPI_ISL_417464|2020-03-14	Europe	Germany	North Rhine Westphalia	20200314
DE|NRW-20|EPI_ISL_417465|2020-03-14	Europe	Germany	North Rhine Westphalia	20200314
DE|NRW-18|EPI_ISL_417463|2020-03-13	Europe	Germany	North Rhine Westphalia	20200313
DE|NRW-23|EPI_ISL_417468|2020-03-16	Europe	Germany	North Rhine Westphalia	20200316
IS|LUH-01|EPI_ISL_417481|2020-03-13	Europe	Iceland	Reykjavik	20200313
PT|PT0006a|EPI_ISL_417990|2020-03-06	Europe	Portugal	unknown	20200306
ES|Madrid_H5_34|EPI_ISL_417956|2020-03-11	Europe	Spain	Madrid	20200311
ES|Madrid_H7_36|EPI_ISL_417957|2020-03-12	Europe	Spain	Madrid	20200312
DRCC|73|EPI_ISL_417941|2020-03-18	Africa	Democratic Republic of the Congo	Kinshasa	20200318
US|UT-00034|EPI_ISL_417977|2020-03-20	North America	USA	Utah	20200320
UK|20124100002|EPI_ISL_418737|2020-03-17	Europe	United Kingdom	England	20200317
UK|20124036002|EPI_ISL_418716|2020-03-17	Europe	United Kingdom	England	20200317
UK|20124096802|EPI_ISL_418733|2020-03-18	Europe	United Kingdom	England	20200318
UK|20124048202|EPI_ISL_418722|2020-03-17	Europe	United Kingdom	England	20200317
UK|20124035802|EPI_ISL_418715|2020-03-17	Europe	United Kingdom	England	20200317
UK|20124037302|EPI_ISL_418720|2020-03-17	Europe	United Kingdom	England	20200317
DRCC|191|EPI_ISL_417955|2020-03-21	Africa	Democratic Republic of the Congo	Kinshasa	20200321
US|CZB-RR057-014|EPI_ISL_417938|2020-03-18	North America	USA	California	20200318
DRCC|80|EPI_ISL_417942|2020-03-18	Africa	Democratic Republic of the Congo	Kinshasa	20200318
US|WA-UW237|EPI_ISL_417451|2020-03-14	North America	USA	Washington	20200314
US|UT-00032|EPI_ISL_417974|2020-03-19	North America	USA	Utah	20200319
IS|123|EPI_ISL_417783|2020-03-11	Europe	Iceland	Reykjavik	20200311
US|CZB-RR057-007|EPI_ISL_417933|2020-03-18	North America	USA	California	20200318
UK|20124030802|EPI_ISL_418708|2020-03-17	Europe	United Kingdom	England	20200317
AU|NSW50|EPI_ISL_417404|2020-03-12	Oceania	Australia	New South Wales	20200312
PT|PT0007|EPI_ISL_417992|2020-03-07	Europe	Portugal	unknown	20200307
PT|PT0010|EPI_ISL_417995|2020-03-08	Europe	Portugal	unknown	20200308
PT|PT0009|EPI_ISL_417994|2020-03-08	Europe	Portugal	unknown	20200308
PT|PT0001b|EPI_ISL_417986|2020-03-03	Europe	Portugal	unknown	20200303
IT|INMI4|EPI_ISL_417922|2020-02-28	Europe	Italy	Rome	20200228
AU|NSW54|EPI_ISL_417407|2020-03-14	Oceania	Australia	New South Wales	20200314
PT|PT0008|EPI_ISL_417993|2020-03-08	Europe	Portugal	unknown	20200308
US|MN36-MDH36|EPI_ISL_417473|2020-03-13	North America	USA	Minnesota	20200313
DRCC|108|EPI_ISL_417948|2020-03-19	Africa	Democratic Republic of the Congo	Kinshasa	20200319
PT|PT0012|EPI_ISL_417997|2020-03-07	Europe	Portugal	unknown	20200307
US|MN43-MDH43|EPI_ISL_417479|2020-03-12	North America	USA	Minnesota	20200312
US|WA-UW241|EPI_ISL_417455|2020-03-14	North America	USA	Washington	20200314
US|MN38-MDH38|EPI_ISL_417474|2020-03-12	North America	USA	Minnesota	20200312
US|CZB-RR057-015|EPI_ISL_417939|2020-03-18	North America	USA	California	20200318
BE|GS-030549|EPI_ISL_418798|2020-03-05	Europe	Belgium	Chaineux	20200305
US|UT-00033|EPI_ISL_417976|2020-03-19	North America	USA	Utah	20200319
US|WA-UW240|EPI_ISL_417454|2020-03-14	North America	USA	Washington	20200314
US|CZB-RR057-013|EPI_ISL_417937|2020-03-18	North America	USA	California	20200318
US|MN40-MDH40|EPI_ISL_417476|2020-03-12	North America	USA	Minnesota	20200312
US|UT-00028|EPI_ISL_417971|2020-03-19	North America	USA	Utah	20200319
US|CZB-RR057-006|EPI_ISL_417932|2020-03-18	North America	USA	California	20200318
PT|PT0005|EPI_ISL_417989|2020-03-04	Europe	Portugal	unknown	20200304
US|CZB-RR057-011|EPI_ISL_417935|2020-03-18	North America	USA	California	20200318
DRCC|94|EPI_ISL_417947|2020-03-19	Africa	Democratic Republic of the Congo	Kinshasa	20200319
PT|PT0013|EPI_ISL_417998|2020-03-08	Europe	Portugal	unknown	20200308
PT|PT0014|EPI_ISL_417999|2020-03-07	Europe	Portugal	unknown	20200307
PT|PT0006b|EPI_ISL_417991|2020-03-08	Europe	Portugal	unknown	20200308
PT|PT0003|EPI_ISL_417987|2020-03-03	Europe	Portugal	unknown	20200303
PT|PT0004|EPI_ISL_417988|2020-03-05	Europe	Portugal	unknown	20200305
PT|PT0011|EPI_ISL_417996|2020-03-08	Europe	Portugal	unknown	20200308
US|MN32-MDH32|EPI_ISL_417470|2020-03-12	North America	USA	Minnesota	20200312
US|MN35-MDH35|EPI_ISL_417472|2020-03-12	North America	USA	Minnesota	20200312
ES|Madrid_LP15_4|EPI_ISL_417978|2020-03-09	Europe	Spain	Madrid	20200309
ES|Madrid_H11_40|EPI_ISL_417967|2020-03-12	Europe	Spain	Madrid	20200312
AU|NSW47|EPI_ISL_417402|2020-03-13	Oceania	Australia	New South Wales	20200313
IT|INMI5|EPI_ISL_417923|2020-03-04	Europe	Italy	Rome	20200304
DRCC|82|EPI_ISL_417946|2020-03-18	Africa	Democratic Republic of the Congo	Kinshasa	20200318
ES|Madrid_LP12_21|EPI_ISL_417972|2020-03-09	Europe	Spain	Madrid	20200309
ES|Madrid_H3_10|EPI_ISL_417954|2020-03-12	Europe	Spain	Madrid	20200312
ES|Madrid_H10_39|EPI_ISL_417963|2020-03-12	Europe	Spain	Madrid	20200312
BE|VDLH-030548|EPI_ISL_418797|2020-03-05	Europe	Belgium	Kalmthout	20200305
IT|INMI3|EPI_ISL_417921|2020-03-01	Europe	Italy	Rome	20200301
US|UT-00016|EPI_ISL_417966|2020-03-13	North America	USA	Utah	20200313
US|WA-UW239|EPI_ISL_417453|2020-03-14	North America	USA	Washington	20200314
US|MN41-MDH41|EPI_ISL_417477|2020-03-12	North America	USA	Minnesota	20200312
US|MN44-MDH44|EPI_ISL_417480|2020-03-12	North America	USA	Minnesota	20200312
US|UT-00014|EPI_ISL_417964|2020-03-13	North America	USA	Utah	20200313
US|WA-NH13|EPI_ISL_418782|2020-03-13	North America	USA	Washington	20200313
US|WA-NH12|EPI_ISL_418781|2020-03-13	North America	USA	Washington	20200313
US|WA-NH18|EPI_ISL_418785|2020-03-13	North America	USA	Washington	20200313
US|WA-NH17|EPI_ISL_418784|2020-03-13	North America	USA	Washington	20200313
US|WA-NH11|EPI_ISL_418780|2020-03-13	North America	USA	Washington	20200313
US|WA-NH14|EPI_ISL_418783|2020-03-13	North America	USA	Washington	20200313
US|WA-NH22|EPI_ISL_418789|2020-03-13	North America	USA	Washington	20200313
US|WA-NH21|EPI_ISL_418788|2020-03-13	North America	USA	Washington	20200313
US|WA-NH20|EPI_ISL_418787|2020-03-13	North America	USA	Washington	20200313
US|WA-NH19|EPI_ISL_418786|2020-03-13	North America	USA	Washington	20200313
UK|20124034702|EPI_ISL_418711|2020-03-16	Europe	United Kingdom	England	20200316
DRCC|158|EPI_ISL_417950|2020-03-20	Africa	Democratic Republic of the Congo	Kinshasa	20200320
US|MN39-MDH39|EPI_ISL_417475|2020-03-12	North America	USA	Minnesota	20200312
US|MN42-MDH42|EPI_ISL_417478|2020-03-13	North America	USA	Minnesota	20200313
US|CZB-RR057-005|EPI_ISL_417931|2020-03-18	North America	USA	California	20200318
NO|1379|EPI_ISL_417483|2020-02-27	Europe	Norway	Oslo	20200227
AU|NSW52|EPI_ISL_417405|2020-03-11	Oceania	Australia	New South Wales	20200311
ES|Madrid_LP14_3|EPI_ISL_417975|2020-03-09	Europe	Spain	Madrid	20200309
MY|189332|EPI_ISL_417917|2020-03-20	Asia	Malaysia	Kuala Lumpur	20200320
MY|188407|EPI_ISL_417918|2020-03-18	Asia	Malaysia	Kuala Lumpur	20200318
AU|NSW48|EPI_ISL_417403|2020-03-14	Oceania	Australia	New South Wales	20200314
AU|NSW45|EPI_ISL_417401|2020-03-13	Oceania	Australia	New South Wales	20200313
AU|NSW44|EPI_ISL_417400|2020-03-10	Oceania	Australia	New South Wales	20200310
AU|NSW53|EPI_ISL_417406|2020-03-11	Oceania	Australia	New South Wales	20200311
NO|1380|EPI_ISL_417484|2020-02-26	Europe	Norway	Oslo	20200226
US|WA-UW236|EPI_ISL_417450|2020-03-14	North America	USA	Washington	20200314
CO|Antioquia79256|EPI_ISL_417924|2020-03-11	South America	Colombia	Antioquia	20200311
ES|Madrid_R2_15|EPI_ISL_417979|2020-03-03	Europe	Spain	Madrid	20200303
NO|1538|EPI_ISL_417486|2020-03-01	Europe	Norway	Oslo	20200301
NO|1539|EPI_ISL_417487|2020-03-01	Europe	Norway	Oslo	20200301
ES|Madrid_R5_8|EPI_ISL_417980|2020-03-03	Europe	Spain	Madrid	20200303
ES|Madrid_R10_33|EPI_ISL_417981|2020-03-02	Europe	Spain	Madrid	20200302
AU|QLDID922|EPI_ISL_418799|2020-02-28	Oceania	Australia	Queensland	20200228
US|UT-00010|EPI_ISL_417958|2020-03-10	North America	USA	Utah	20200310
NO|1493|EPI_ISL_417488|2020-02-29	Europe	Norway	Oslo	20200229
NO|1526|EPI_ISL_417485|2020-03-02	Europe	Norway	Oslo	20200302
US|UT-00012|EPI_ISL_417960|2020-03-12	North America	USA	Utah	20200312
DRCC|81|EPI_ISL_417944|2020-03-18	Africa	Democratic Republic of the Congo	Kinshasa	20200318
UK|20124029802|EPI_ISL_418706|2020-03-17	Europe	United Kingdom	England	20200317
UK|20124036902|EPI_ISL_418718|2020-03-18	Europe	United Kingdom	England	20200318
DE|NRW-14|EPI_ISL_417459|2020-03-11	Europe	Germany	North Rhine Westphalia	20200311
DE|NRW-21|EPI_ISL_417466|2020-03-14	Europe	Germany	North Rhine Westphalia	20200314
DE|NRW-22|EPI_ISL_417467|2020-03-15	Europe	Germany	North Rhine Westphalia	20200315
DE|NRW-12|EPI_ISL_417457|2020-03-10	Europe	Germany	North Rhine Westphalia	20200310
DE|NRW-13|EPI_ISL_417458|2020-03-11	Europe	Germany	North Rhine Westphalia	20200311
UK|20124021402|EPI_ISL_418704|2020-03-17	Europe	United Kingdom	England	20200317
UK|20124020802|EPI_ISL_418702|2020-03-16	Europe	United Kingdom	England	20200316
UK|20124049402|EPI_ISL_418723|2020-03-16	Europe	United Kingdom	England	20200316
UK|20124097102|EPI_ISL_418734|2020-03-13	Europe	United Kingdom	England	20200313
UK|20124095502|EPI_ISL_418729|2020-03-18	Europe	United Kingdom	England	20200318
UK|20124030003|EPI_ISL_418707|2020-03-17	Europe	United Kingdom	England	20200317
UK|20124020402|EPI_ISL_418701|2020-03-17	Europe	United Kingdom	England	20200317
UK|PHWC-24006|EPI_ISL_418137|2020-03-15	Europe	United Kingdom	Wales	20200315
UK|PHWC-240D9|EPI_ISL_418143|2020-03-14	Europe	United Kingdom	Wales	20200314
US|WA-UW293|EPI_ISL_418078|2020-03-15	North America	USA	Washington	20200315
PT|PT0042|EPI_ISL_418027|2020-03-17	Europe	Portugal	unknown	20200317
US|WA-UW283|EPI_ISL_418068|2020-03-14	North America	USA	Washington	20200314
US|WA-UW289|EPI_ISL_418074|2020-03-15	North America	USA	Washington	20200315
US|WA-UW294|EPI_ISL_418079|2020-03-15	North America	USA	Washington	20200315
IS|91|EPI_ISL_417873|2020-03-10	Europe	Iceland	Reykjavik	20200310
IS|52|EPI_ISL_417850|2020-03-05	Europe	Iceland	Reykjavik	20200305
IS|64|EPI_ISL_417856|2020-03-07	Europe	Iceland	Reykjavik	20200307
UK|PHWC-23D6A|EPI_ISL_418110|2020-03-13	Europe	United Kingdom	Wales	20200313
US|CT-UW260|EPI_ISL_418045|2020-03-14	North America	USA	Connecticut	20200314
UK|PHWC-242C4|EPI_ISL_418163|2020-03-16	Europe	United Kingdom	Wales	20200316
UK|PHWC-23FFB|EPI_ISL_418136|2020-03-15	Europe	United Kingdom	Wales	20200315
UK|PHWC-24288|EPI_ISL_418159|2020-03-16	Europe	United Kingdom	Wales	20200316
UK|PHWC-24279|EPI_ISL_418158|2020-03-16	Europe	United Kingdom	Wales	20200316
UK|PHWC-2423D|EPI_ISL_418156|2020-03-16	Europe	United Kingdom	Wales	20200316
PT|PT0036|EPI_ISL_418021|2020-03-16	Europe	Portugal	unknown	20200316
PT|PT0035|EPI_ISL_418020|2020-03-16	Europe	Portugal	unknown	20200316
IS|151|EPI_ISL_417801|2020-03-13	Europe	Iceland	Reykjavik	20200313
PT|PT0020|EPI_ISL_418005|2020-03-12	Europe	Portugal	unknown	20200312
PT|PT0040|EPI_ISL_418025|2020-03-17	Europe	Portugal	unknown	20200317
US|WA-UW287|EPI_ISL_418072|2020-03-15	North America	USA	Washington	20200315
US|CT-UW254|EPI_ISL_418039|2020-03-13	North America	USA	Connecticut	20200313
US|WA-UW296|EPI_ISL_418081|2020-03-15	North America	USA	Washington	20200315
US|MN-UW257|EPI_ISL_418042|2020-03-13	North America	USA	Minnesota	20200313
US|WA-UW269|EPI_ISL_418054|2020-03-16	North America	USA	Washington	20200316
US|WA-UW282|EPI_ISL_418067|2020-03-15	North America	USA	Washington	20200315
US|WA-UW288|EPI_ISL_418073|2020-03-15	North America	USA	Washington	20200315
US|MN-UW264|EPI_ISL_418049|2020-03-13	North America	USA	Minnesota	20200313
US|WA-UW268|EPI_ISL_418053|2020-03-16	North America	USA	Washington	20200316
US|CT-UW272|EPI_ISL_418057|2020-03-13	North America	USA	Connecticut	20200313
US|WA-UW252|EPI_ISL_418037|2020-03-16	North America	USA	Washington	20200316
US|MN-UW251|EPI_ISL_418036|2020-03-13	North America	USA	Minnesota	20200313
UK|PHWC-24121|EPI_ISL_418147|2020-03-14	Europe	United Kingdom	Wales	20200314
UK|PHWC-240E8|EPI_ISL_418144|2020-03-14	Europe	United Kingdom	Wales	20200314
US|WA-UW291|EPI_ISL_418076|2020-03-15	North America	USA	Washington	20200315
SK|SK-BMC5|EPI_ISL_417879|2020-03-06	Europe	Slovakia	Kosice	20200306
SK|SK-BMC2|EPI_ISL_417878|2020-03-07	Europe	Slovakia	Bratislava	20200307
IS|63|EPI_ISL_417855|2020-03-07	Europe	Iceland	Reykjavik	20200307
IS|90|EPI_ISL_417872|2020-03-10	Europe	Iceland	Reykjavik	20200310
US|CT-UW259|EPI_ISL_418044|2020-03-14	North America	USA	Connecticut	20200314
PT|PT0037|EPI_ISL_418022|2020-03-15	Europe	Portugal	unknown	20200315
IS|6|EPI_ISL_417854|2020-03-13	Europe	Iceland	Reykjavik	20200313
IS|59|EPI_ISL_417853|2020-03-06	Europe	Iceland	Reykjavik	20200306
PT|PT0021|EPI_ISL_418006|2020-03-13	Europe	Portugal	unknown	20200313
PT|PT0019|EPI_ISL_418004|2020-03-12	Europe	Portugal	unknown	20200312
IS|15|EPI_ISL_417800|2020-03-02	Europe	Iceland	Reykjavik	20200302
IS|153|EPI_ISL_417802|2020-03-13	Europe	Iceland	Reykjavik	20200313
IS|97|EPI_ISL_417876|2020-03-10	Europe	Iceland	Reykjavik	20200310
IS|56|EPI_ISL_417852|2020-03-06	Europe	Iceland	Reykjavik	20200306
IS|82|EPI_ISL_417867|2020-03-09	Europe	Iceland	Reykjavik	20200309
PT|PT0038|EPI_ISL_418023|2020-03-17	Europe	Portugal	unknown	20200317
PT|PT0023|EPI_ISL_418008|2020-03-13	Europe	Portugal	unknown	20200313
PT|PT0034|EPI_ISL_418019|2020-03-15	Europe	Portugal	unknown	20200315
PT|PT0022|EPI_ISL_418007|2020-03-13	Europe	Portugal	unknown	20200313
PT|PT0028|EPI_ISL_418013|2020-03-07	Europe	Portugal	unknown	20200307
PT|PT0016|EPI_ISL_418001|2020-03-10	Europe	Portugal	unknown	20200310
PT|PT0026|EPI_ISL_418011|2020-03-04	Europe	Portugal	unknown	20200304
PT|PT0030|EPI_ISL_418015|2020-03-09	Europe	Portugal	unknown	20200309
PT|PT0029|EPI_ISL_418014|2020-03-09	Europe	Portugal	unknown	20200309
PT|PT0031|EPI_ISL_418016|2020-03-10	Europe	Portugal	unknown	20200310
PT|PT0033|EPI_ISL_418018|2020-03-16	Europe	Portugal	unknown	20200316
PT|PT0017|EPI_ISL_418002|2020-03-11	Europe	Portugal	unknown	20200311
US|CT-UW271|EPI_ISL_418056|2020-03-13	North America	USA	Connecticut	20200313
PT|PT0024|EPI_ISL_418009|2020-03-15	Europe	Portugal	unknown	20200315
PT|PT0039|EPI_ISL_418024|2020-03-17	Europe	Portugal	unknown	20200317
SK|SK-BMC1|EPI_ISL_417877|2020-03-06	Europe	Slovakia	Kostoliste	20200306
IS|156|EPI_ISL_417803|2020-03-13	Europe	Iceland	Reykjavik	20200313
IS|53|EPI_ISL_417851|2020-03-05	Europe	Iceland	Reykjavik	20200305
PT|PT0025|EPI_ISL_418010|2020-03-03	Europe	Portugal	unknown	20200303
PT|PT0027|EPI_ISL_418012|2020-03-06	Europe	Portugal	unknown	20200306
PT|PT0032|EPI_ISL_418017|2020-03-16	Europe	Portugal	unknown	20200316
PT|PT0018|EPI_ISL_418003|2020-03-10	Europe	Portugal	unknown	20200310
US|WA-UW274|EPI_ISL_418059|2020-03-13	North America	USA	unknown	20200313
US|WA-UW295|EPI_ISL_418080|2020-03-15	North America	USA	Washington	20200315
IS|9|EPI_ISL_417871|2020-03-11	Europe	Iceland	Reykjavik	20200311
US|WA-UW297|EPI_ISL_418082|2020-03-15	North America	USA	Washington	20200315
US|WA-UW277|EPI_ISL_418062|2020-03-14	North America	USA	Washington	20200314
US|WA-UW265|EPI_ISL_418050|2020-03-16	North America	USA	Washington	20200316
US|WA-UW245|EPI_ISL_418030|2020-03-16	North America	USA	Washington	20200316
US|WA-UW261|EPI_ISL_418046|2020-03-16	North America	USA	Washington	20200316
US|WA-UW279|EPI_ISL_418064|2020-03-15	North America	USA	Washington	20200315
US|WA-UW244|EPI_ISL_418029|2020-03-16	North America	USA	Washington	20200316
US|WA-UW285|EPI_ISL_418070|2020-03-14	North America	USA	Washington	20200314
US|WA-UW262|EPI_ISL_418047|2020-03-16	North America	USA	Washington	20200316
US|WA-UW253|EPI_ISL_418038|2020-03-15	North America	USA	Washington	20200315
US|WA-UW270|EPI_ISL_418055|2020-03-14	North America	USA	Washington	20200314
US|WA-UW292|EPI_ISL_418077|2020-03-15	North America	USA	Washington	20200315
UK|PHWC-24024|EPI_ISL_418139|2020-03-16	Europe	United Kingdom	Wales	20200316
IS|95|EPI_ISL_417874|2020-03-10	Europe	Iceland	Reykjavik	20200310
IS|66|EPI_ISL_417857|2020-03-07	Europe	Iceland	Reykjavik	20200307
UK|PHWC-2422E|EPI_ISL_418155|2020-03-16	Europe	United Kingdom	Wales	20200316
UK|PHWC-2419A|EPI_ISL_418151|2020-03-16	Europe	United Kingdom	Wales	20200316
UK|PHWC-240F7|EPI_ISL_418145|2020-03-14	Europe	United Kingdom	Wales	20200314
IS|96|EPI_ISL_417875|2020-03-10	Europe	Iceland	Reykjavik	20200310
UK|PHWC-23E2B|EPI_ISL_418117|2020-03-14	Europe	United Kingdom	Wales	20200314
UK|PHWC-2415E|EPI_ISL_418149|2020-03-16	Europe	United Kingdom	Wales	20200316
US|CT-UW273|EPI_ISL_418058|2020-03-13	North America	USA	Connecticut	20200313
US|WA-UW248|EPI_ISL_418033|2020-03-16	North America	USA	Washington	20200316
US|WA-UW247|EPI_ISL_418032|2020-03-16	North America	USA	Washington	20200316
US|CT-UW258|EPI_ISL_418043|2020-03-14	North America	USA	Connecticut	20200314
US|WA-UW286|EPI_ISL_418071|2020-03-15	North America	USA	Washington	20200315
US|WA-UW284|EPI_ISL_418069|2020-03-14	North America	USA	Washington	20200314
US|WA-UW290|EPI_ISL_418075|2020-03-15	North America	USA	Washington	20200315
US|MN-UW243|EPI_ISL_418028|2020-03-13	North America	USA	Minnesota	20200313
US|WA-UW281|EPI_ISL_418066|2020-03-14	North America	USA	Washington	20200314
US|WA-UW249|EPI_ISL_418034|2020-03-16	North America	USA	Washington	20200316
US|WA-UW255|EPI_ISL_418040|2020-03-16	North America	USA	Washington	20200316
US|UNKNOWN-UW276|EPI_ISL_418061|2020-03-13	North America	USA	unknown	20200313
AU|VIC107|EPI_ISL_419720|2020-03-17	Oceania	Australia	Victoria	20200317
AU|VIC61|EPI_ISL_419773|2020-03-13	Oceania	Australia	Victoria	20200313
AU|VIC121|EPI_ISL_419723|2020-03-18	Oceania	Australia	Victoria	20200318
AU|VIC116|EPI_ISL_419721|2020-03-19	Oceania	Australia	Victoria	20200319
AU|VIC164|EPI_ISL_419861|2020-03-18	Oceania	Australia	Victoria	20200318
AU|VIC118|EPI_ISL_419719|2020-03-20	Oceania	Australia	Victoria	20200320
AU|VIC24|EPI_ISL_419739|2020-03-09	Oceania	Australia	Victoria	20200309
AU|VIC76|EPI_ISL_419788|2020-03-14	Oceania	Australia	Victoria	20200314
AU|VIC119|EPI_ISL_419726|2020-03-19	Oceania	Australia	Victoria	20200319
AU|VIC63|EPI_ISL_419775|2020-03-13	Oceania	Australia	Victoria	20200313
AU|VIC37|EPI_ISL_419754|2020-03-11	Oceania	Australia	Victoria	20200311
AU|VIC13|EPI_ISL_419733|2020-01-31	Oceania	Australia	Victoria	20200131
AU|VIC120|EPI_ISL_419722|2020-03-19	Oceania	Australia	Victoria	20200319
AU|VIC64|EPI_ISL_419778|2020-03-13	Oceania	Australia	Victoria	20200313
AU|VIC75|EPI_ISL_419787|2020-03-14	Oceania	Australia	Victoria	20200314
AU|VIC123|EPI_ISL_419731|2020-03-20	Oceania	Australia	Victoria	20200320
AU|VIC151|EPI_ISL_419848|2020-03-17	Oceania	Australia	Victoria	20200317
US|VA-DCLS-0014|EPI_ISL_419708|2020-03-12	North America	USA	Virginia	20200312
AU|VIC168|EPI_ISL_419865|2020-03-18	Oceania	Australia	Victoria	20200318
AU|VIC147|EPI_ISL_419844|2020-03-17	Oceania	Australia	Victoria	20200317
ES|PaisVasco201602|EPI_ISL_419709|2020-03-04	Europe	Spain	BasqueCountry	20200304
AU|VIC137|EPI_ISL_419830|2020-03-22	Oceania	Australia	Victoria	20200322
US|NY-NYUMC39|EPI_ISL_419700|2020-03-18	North America	USA	New York	20200318
US|NY-NYUMC44|EPI_ISL_419705|2020-03-18	North America	USA	New York	20200318
US|NY-NYUMC43|EPI_ISL_419704|2020-03-18	North America	USA	New York	20200318
US|NY-NYUMC42|EPI_ISL_419703|2020-03-18	North America	USA	New York	20200318
AU|VIC149|EPI_ISL_419846|2020-03-17	Oceania	Australia	Victoria	20200317
AU|VIC170|EPI_ISL_419867|2020-03-18	Oceania	Australia	Victoria	20200318
AU|VIC166|EPI_ISL_419863|2020-03-18	Oceania	Australia	Victoria	20200318
AU|VIC143|EPI_ISL_419840|2020-03-16	Oceania	Australia	Victoria	20200316
AU|VIC22|EPI_ISL_419742|2020-03-09	Oceania	Australia	Victoria	20200309
AU|VIC142|EPI_ISL_419839|2020-03-16	Oceania	Australia	Victoria	20200316
AU|VIC141|EPI_ISL_419838|2020-03-16	Oceania	Australia	Victoria	20200316
US|VA-DCLS-0016|EPI_ISL_419710|2020-03-12	North America	USA	Virginia	20200312
AU|VIC29|EPI_ISL_419748|2020-03-10	Oceania	Australia	Victoria	20200310
AU|VIC135|EPI_ISL_419828|2020-03-22	Oceania	Australia	Victoria	20200322
AU|VIC109|EPI_ISL_419718|2020-03-18	Oceania	Australia	Victoria	20200318
AU|VIC52|EPI_ISL_419768|2020-03-12	Oceania	Australia	Victoria	20200312
US|VA-DCLS-0020|EPI_ISL_419712|2020-03-10	North America	USA	Virginia	20200310
US|VA-DCLS-0012|EPI_ISL_419706|2020-03-10	North America	USA	Virginia	20200310
AU|VIC136|EPI_ISL_419829|2020-03-22	Oceania	Australia	Victoria	20200322
AU|VIC62|EPI_ISL_419774|2020-03-13	Oceania	Australia	Victoria	20200313
AU|VIC44|EPI_ISL_419767|2020-03-11	Oceania	Australia	Victoria	20200311
AU|VIC54|EPI_ISL_419770|2020-03-12	Oceania	Australia	Victoria	20200312
AU|VIC39|EPI_ISL_419757|2020-03-11	Oceania	Australia	Victoria	20200311
AU|VIC50|EPI_ISL_419766|2020-03-12	Oceania	Australia	Victoria	20200312
AU|VIC148|EPI_ISL_419845|2020-03-17	Oceania	Australia	Victoria	20200317
AU|VIC49|EPI_ISL_419764|2020-03-12	Oceania	Australia	Victoria	20200312
AU|VIC167|EPI_ISL_419864|2020-03-18	Oceania	Australia	Victoria	20200318
AU|VIC128|EPI_ISL_419730|2020-03-20	Oceania	Australia	Victoria	20200320
AU|VIC163|EPI_ISL_419860|2020-03-18	Oceania	Australia	Victoria	20200318
AU|VIC43|EPI_ISL_419763|2020-03-11	Oceania	Australia	Victoria	20200311
AU|VIC144|EPI_ISL_419841|2020-03-17	Oceania	Australia	Victoria	20200317
AU|VIC38|EPI_ISL_419756|2020-03-11	Oceania	Australia	Victoria	20200311
AU|VIC114|EPI_ISL_419725|2020-03-18	Oceania	Australia	Victoria	20200318
AU|VIC48|EPI_ISL_419762|2020-03-12	Oceania	Australia	Victoria	20200312
AU|VIC31|EPI_ISL_419750|2020-03-10	Oceania	Australia	Victoria	20200310
AU|VIC126|EPI_ISL_419728|2020-03-20	Oceania	Australia	Victoria	20200320
AU|VIC60|EPI_ISL_419772|2020-03-13	Oceania	Australia	Victoria	20200313
AU|VIC165|EPI_ISL_419862|2020-03-18	Oceania	Australia	Victoria	20200318
AU|VIC138|EPI_ISL_419834|2020-02-23	Oceania	Australia	Victoria	20200223
US|VA-DCLS-0017|EPI_ISL_419711|2020-03-11	North America	USA	Virginia	20200311
AU|VIC67|EPI_ISL_419781|2020-03-13	Oceania	Australia	Victoria	20200313
AU|VIC40|EPI_ISL_419758|2020-03-11	Oceania	Australia	Victoria	20200311
AU|VIC20|EPI_ISL_419741|2020-03-08	Oceania	Australia	Victoria	20200308
AU|VIC139|EPI_ISL_419836|2020-03-15	Oceania	Australia	Victoria	20200315
AU|VIC111|EPI_ISL_419715|2020-03-18	Oceania	Australia	Victoria	20200318
AU|VIC69|EPI_ISL_419783|2020-03-13	Oceania	Australia	Victoria	20200313
AU|VIC28|EPI_ISL_419747|2020-03-10	Oceania	Australia	Victoria	20200310
AU|VIC56|EPI_ISL_419777|2020-03-12	Oceania	Australia	Victoria	20200312
AU|VIC86|EPI_ISL_419796|2020-03-15	Oceania	Australia	Victoria	20200315
AU|VIC32|EPI_ISL_419751|2020-03-10	Oceania	Australia	Victoria	20200310
AU|VIC150|EPI_ISL_419847|2020-03-17	Oceania	Australia	Victoria	20200317
AU|VIC108|EPI_ISL_419714|2020-03-18	Oceania	Australia	Victoria	20200318
AU|VIC117|EPI_ISL_419727|2020-03-19	Oceania	Australia	Victoria	20200319
AU|VIC35|EPI_ISL_419755|2020-03-10	Oceania	Australia	Victoria	20200310
AU|VIC73|EPI_ISL_419785|2020-03-14	Oceania	Australia	Victoria	20200314
AU|VIC53|EPI_ISL_419769|2020-03-12	Oceania	Australia	Victoria	20200312
AU|VIC27|EPI_ISL_419746|2020-03-10	Oceania	Australia	Victoria	20200310
AU|VIC85|EPI_ISL_419795|2020-03-15	Oceania	Australia	Victoria	20200315
AU|VIC17|EPI_ISL_419736|2020-03-07	Oceania	Australia	Victoria	20200307
AU|VIC33|EPI_ISL_419752|2020-03-10	Oceania	Australia	Victoria	20200310
AU|VIC77|EPI_ISL_419789|2020-03-14	Oceania	Australia	Victoria	20200314
AU|VIC127|EPI_ISL_419729|2020-03-20	Oceania	Australia	Victoria	20200320
AU|VIC21|EPI_ISL_419740|2020-03-09	Oceania	Australia	Victoria	20200309
AU|VIC18|EPI_ISL_419737|2020-03-07	Oceania	Australia	Victoria	20200307
AU|VIC47|EPI_ISL_419759|2020-03-12	Oceania	Australia	Victoria	20200312
US|VA-DCLS-0021|EPI_ISL_419713|2020-03-11	North America	USA	Virginia	20200311
AU|VIC41|EPI_ISL_419760|2020-03-11	Oceania	Australia	Victoria	20200311
AU|VIC23|EPI_ISL_419743|2020-03-09	Oceania	Australia	Victoria	20200309
AU|VIC36|EPI_ISL_419765|2020-03-10	Oceania	Australia	Victoria	20200310
AU|VIC79|EPI_ISL_419791|2020-03-14	Oceania	Australia	Victoria	20200314
AU|VIC70|EPI_ISL_419786|2020-03-13	Oceania	Australia	Victoria	20200313
AU|VIC115|EPI_ISL_419717|2020-03-19	Oceania	Australia	Victoria	20200319
AU|VIC57|EPI_ISL_419779|2020-03-12	Oceania	Australia	Victoria	20200312
AU|VIC110|EPI_ISL_419716|2020-03-18	Oceania	Australia	Victoria	20200318
AU|VIC68|EPI_ISL_419782|2020-03-13	Oceania	Australia	Victoria	20200313
AU|VIC145|EPI_ISL_419842|2020-03-17	Oceania	Australia	Victoria	20200317
AU|VIC87|EPI_ISL_419797|2020-03-15	Oceania	Australia	Victoria	20200315
AU|NT05|EPI_ISL_419835|2020-02-24	Oceania	Australia	Northern Territory	20200224
AU|VIC81|EPI_ISL_419793|2020-03-14	Oceania	Australia	Victoria	20200314
AU|VIC152|EPI_ISL_419849|2020-03-17	Oceania	Australia	Victoria	20200317
AU|VIC169|EPI_ISL_419866|2020-03-18	Oceania	Australia	Victoria	20200318
AU|VIC34|EPI_ISL_419753|2020-03-10	Oceania	Australia	Victoria	20200310
AU|VIC66|EPI_ISL_419780|2020-03-13	Oceania	Australia	Victoria	20200313
AU|VIC58|EPI_ISL_419784|2020-03-12	Oceania	Australia	Victoria	20200312
AU|VIC25|EPI_ISL_419744|2020-03-10	Oceania	Australia	Victoria	20200310
AU|VIC146|EPI_ISL_419843|2020-03-17	Oceania	Australia	Victoria	20200317
AU|VIC55|EPI_ISL_419776|2020-03-12	Oceania	Australia	Victoria	20200312
AU|VIC82|EPI_ISL_419794|2020-03-14	Oceania	Australia	Victoria	20200314
AU|VIC80|EPI_ISL_419792|2020-03-14	Oceania	Australia	Victoria	20200314
AU|VIC88|EPI_ISL_419798|2020-03-15	Oceania	Australia	Victoria	20200315
AU|VIC172|EPI_ISL_419869|2020-03-18	Oceania	Australia	Victoria	20200318
AU|VIC42|EPI_ISL_419761|2020-03-11	Oceania	Australia	Victoria	20200311
AU|VIC59|EPI_ISL_419771|2020-03-13	Oceania	Australia	Victoria	20200313
AU|NT02|EPI_ISL_419832|2020-02-21	Oceania	Australia	Northern Territory	20200221
AU|VIC30|EPI_ISL_419749|2020-03-10	Oceania	Australia	Victoria	20200310
AU|VIC26|EPI_ISL_419745|2020-03-10	Oceania	Australia	Victoria	20200310
AU|NT01|EPI_ISL_419831|2020-02-21	Oceania	Australia	Northern Territory	20200221
AU|VIC181|EPI_ISL_419878|2020-03-19	Oceania	Australia	Victoria	20200319
AU|VIC95|EPI_ISL_419806|2020-03-16	Oceania	Australia	Victoria	20200316
AU|VIC193|EPI_ISL_419889|2020-03-19	Oceania	Australia	Victoria	20200319
AU|VIC104|EPI_ISL_419818|2020-03-17	Oceania	Australia	Victoria	20200317
AU|VIC173|EPI_ISL_419870|2020-03-18	Oceania	Australia	Victoria	20200318
AU|VIC189|EPI_ISL_419885|2020-03-19	Oceania	Australia	Victoria	20200319
AU|VIC130|EPI_ISL_419823|2020-03-21	Oceania	Australia	Victoria	20200321
AU|VIC195|EPI_ISL_419891|2020-03-19	Oceania	Australia	Victoria	20200319
AU|VIC202|EPI_ISL_419897|2020-03-19	Oceania	Australia	Victoria	20200319
AU|VIC90|EPI_ISL_419801|2020-03-15	Oceania	Australia	Victoria	20200315
AU|VIC134|EPI_ISL_419827|2020-03-22	Oceania	Australia	Victoria	20200322
AU|VIC97|EPI_ISL_419808|2020-03-16	Oceania	Australia	Victoria	20200316
US|TX_2020|EPI_ISL_419561|2020-02-29	unknown	unknown	unknown	unknown
US|GA_2741|EPI_ISL_419556|2020-02-29	North America	USA	Georgia	20200229
LU|LNS0641910|EPI_ISL_419566|2020-03-05	Europe	Luxembourg	unknown	20200305
US|OR_2656|EPI_ISL_419558|2020-02-27	North America	USA	Oregon	20200227
US|WA_5030|EPI_ISL_419555|2020-02-27	North America	USA	Washington	20200227
US|CA_2602|EPI_ISL_419554|2020-02-26	North America	USA	California	20200226
UK|PHWC-24D87|EPI_ISL_419508|2020-03-20	Europe	United Kingdom	Wales	20200320
AU|VIC103|EPI_ISL_419814|2020-03-17	Oceania	Australia	Victoria	20200317
AU|VIC100|EPI_ISL_419812|2020-03-16	Oceania	Australia	Victoria	20200316
AU|VIC112|EPI_ISL_419821|2020-03-18	Oceania	Australia	Victoria	20200318
AU|VIC51|EPI_ISL_419826|2020-03-12	Oceania	Australia	Victoria	20200312
AU|VIC159|EPI_ISL_419856|2020-03-18	Oceania	Australia	Victoria	20200318
AU|VIC162|EPI_ISL_419859|2020-03-18	Oceania	Australia	Victoria	20200318
AU|VIC94|EPI_ISL_419805|2020-03-16	Oceania	Australia	Victoria	20200316
AU|VIC46|EPI_ISL_419816|2020-03-11	Oceania	Australia	Victoria	20200311
AU|VIC160|EPI_ISL_419857|2020-03-18	Oceania	Australia	Victoria	20200318
AU|VIC204|EPI_ISL_419899|2020-03-19	Oceania	Australia	Victoria	20200319
AU|VIC188|EPI_ISL_419884|2020-03-19	Oceania	Australia	Victoria	20200319
AU|VIC180|EPI_ISL_419877|2020-03-19	Oceania	Australia	Victoria	20200319
AU|VIC89|EPI_ISL_419800|2020-03-15	Oceania	Australia	Victoria	20200315
AU|VIC158|EPI_ISL_419855|2020-03-18	Oceania	Australia	Victoria	20200318
AU|VIC175|EPI_ISL_419872|2020-03-18	Oceania	Australia	Victoria	20200318
AU|VIC91|EPI_ISL_419804|2020-03-15	Oceania	Australia	Victoria	20200315
AU|VIC98|EPI_ISL_419810|2020-03-16	Oceania	Australia	Victoria	20200316
AU|VIC155|EPI_ISL_419852|2020-03-17	Oceania	Australia	Victoria	20200317
AU|VIC113|EPI_ISL_419822|2020-03-18	Oceania	Australia	Victoria	20200318
AU|VIC174|EPI_ISL_419871|2020-03-18	Oceania	Australia	Victoria	20200318
AU|VIC106|EPI_ISL_419820|2020-03-17	Oceania	Australia	Victoria	20200317
AU|VIC154|EPI_ISL_419851|2020-03-17	Oceania	Australia	Victoria	20200317
AU|VIC105|EPI_ISL_419819|2020-03-17	Oceania	Australia	Victoria	20200317
AU|VIC192|EPI_ISL_419888|2020-03-19	Oceania	Australia	Victoria	20200319
AU|VIC92|EPI_ISL_419809|2020-03-15	Oceania	Australia	Victoria	20200315
AU|VIC185|EPI_ISL_419881|2020-03-19	Oceania	Australia	Victoria	20200319
AU|VIC184|EPI_ISL_419880|2020-03-19	Oceania	Australia	Victoria	20200319
AU|VIC201|EPI_ISL_419896|2020-03-19	Oceania	Australia	Victoria	20200319
AU|VIC196|EPI_ISL_419892|2020-03-19	Oceania	Australia	Victoria	20200319
AU|VIC99|EPI_ISL_419811|2020-03-16	Oceania	Australia	Victoria	20200316
AU|VIC198|EPI_ISL_419894|2020-03-19	Oceania	Australia	Victoria	20200319
AU|VIC157|EPI_ISL_419854|2020-03-17	Oceania	Australia	Victoria	20200317
AU|VIC153|EPI_ISL_419850|2020-03-17	Oceania	Australia	Victoria	20200317
AU|VIC191|EPI_ISL_419887|2020-03-19	Oceania	Australia	Victoria	20200319
AU|VIC190|EPI_ISL_419886|2020-03-19	Oceania	Australia	Victoria	20200319
AU|VIC197|EPI_ISL_419893|2020-03-19	Oceania	Australia	Victoria	20200319
AU|VIC199|EPI_ISL_419895|2020-03-19	Oceania	Australia	Victoria	20200319
AU|VIC178|EPI_ISL_419875|2020-03-18	Oceania	Australia	Victoria	20200318
AU|VIC156|EPI_ISL_419853|2020-03-17	Oceania	Australia	Victoria	20200317
AU|VIC45|EPI_ISL_419802|2020-03-11	Oceania	Australia	Victoria	20200311
AU|VIC176|EPI_ISL_419873|2020-03-18	Oceania	Australia	Victoria	20200318
AU|VIC84|EPI_ISL_419803|2020-03-14	Oceania	Australia	Victoria	20200314
AU|VIC203|EPI_ISL_419898|2020-03-19	Oceania	Australia	Victoria	20200319
AU|VIC194|EPI_ISL_419890|2020-03-19	Oceania	Australia	Victoria	20200319
AU|VIC171|EPI_ISL_419868|2020-03-18	Oceania	Australia	Victoria	20200318
AU|VIC187|EPI_ISL_419883|2020-03-19	Oceania	Australia	Victoria	20200319
AU|VIC186|EPI_ISL_419882|2020-03-19	Oceania	Australia	Victoria	20200319
LU|LNS0000001|EPI_ISL_419562|2020-02-29	Europe	Luxembourg	unknown	20200229
LU|LNS3879580|EPI_ISL_419585|2020-03-14	Europe	Luxembourg	unknown	20200314
LU|LNS8188502|EPI_ISL_419598|2020-03-14	Europe	Luxembourg	unknown	20200314
LU|LNS5440244|EPI_ISL_419592|2020-03-15	Europe	Luxembourg	unknown	20200315
LU|LNS1874423|EPI_ISL_419573|2020-03-11	Europe	Luxembourg	unknown	20200311
LU|LNS7928872|EPI_ISL_419597|2020-03-15	Europe	Luxembourg	unknown	20200315
LU|LNS7866283|EPI_ISL_419596|2020-03-12	Europe	Luxembourg	unknown	20200312
LU|LNS7753431|EPI_ISL_419595|2020-03-12	Europe	Luxembourg	unknown	20200312
LU|LNS4134806|EPI_ISL_419586|2020-03-14	Europe	Luxembourg	unknown	20200314
LU|LNS2907333|EPI_ISL_419580|2020-03-12	Europe	Luxembourg	unknown	20200312
AU|VIC131|EPI_ISL_419824|2020-03-21	Oceania	Australia	Victoria	20200321
LU|LNS6603085|EPI_ISL_419593|2020-03-16	Europe	Luxembourg	unknown	20200316
LU|LNS2614631|EPI_ISL_419578|2020-03-08	Europe	Luxembourg	unknown	20200308
US|FL_5091|EPI_ISL_419560|2020-02-28	North America	USA	Florida	20200228
US|FL_5125|EPI_ISL_419559|2020-02-28	North America	USA	Florida	20200228
US|GA_2742|EPI_ISL_419557|2020-02-29	North America	USA	Georgia	20200229
LU|LNS2886370|EPI_ISL_419579|2020-03-14	Europe	Luxembourg	unknown	20200314
LU|LNS0156959|EPI_ISL_419563|2020-03-12	Europe	Luxembourg	unknown	20200312
LU|LNS1234709|EPI_ISL_419570|2020-03-12	Europe	Luxembourg	unknown	20200312
LU|LNS7537751|EPI_ISL_419594|2020-03-16	Europe	Luxembourg	unknown	20200316
US|RI_0520|EPI_ISL_419553|2020-02-28	North America	USA	Rhode Island	20200228
LU|LNS0366116|EPI_ISL_419564|2020-03-15	Europe	Luxembourg	unknown	20200315
LU|LNS3156434|EPI_ISL_419582|2020-03-13	Europe	Luxembourg	unknown	20200313
LU|LNS4836560|EPI_ISL_419588|2020-03-16	Europe	Luxembourg	unknown	20200316
LU|LNS3711853|EPI_ISL_419584|2020-03-13	Europe	Luxembourg	unknown	20200313
LU|LNS5032431|EPI_ISL_419590|2020-03-11	Europe	Luxembourg	unknown	20200311
LU|LNS3588186|EPI_ISL_419583|2020-03-15	Europe	Luxembourg	unknown	20200315
LU|LNS4691488|EPI_ISL_419587|2020-03-11	Europe	Luxembourg	unknown	20200311
LU|LNS0756270|EPI_ISL_419568|2020-03-14	Europe	Luxembourg	unknown	20200314
LU|LNS4845603|EPI_ISL_419589|2020-03-15	Europe	Luxembourg	unknown	20200315
AU|VIC177|EPI_ISL_419874|2020-03-18	Oceania	Australia	Victoria	20200318
AU|VIC183|EPI_ISL_419879|2020-03-19	Oceania	Australia	Victoria	20200319
AU|VIC102|EPI_ISL_419817|2020-03-16	Oceania	Australia	Victoria	20200316
AU|VIC101|EPI_ISL_419813|2020-03-16	Oceania	Australia	Victoria	20200316
LU|LNS5228153|EPI_ISL_419591|2020-03-14	Europe	Luxembourg	unknown	20200314
LU|LNS0945359|EPI_ISL_419569|2020-03-07	Europe	Luxembourg	unknown	20200307
LU|LNS8639502|EPI_ISL_419599|2020-03-16	Europe	Luxembourg	unknown	20200316
DE|NRW-31|EPI_ISL_419548|2020-03-15	Europe	Germany	North Rhine Westphalia	20200315
DE|NRW-35|EPI_ISL_419552|2020-03-16	Europe	Germany	North Rhine Westphalia	20200316
DE|NRW-15|EPI_ISL_419532|2020-03-11	unknown	unknown	unknown	unknown
DE|NRW-16|EPI_ISL_419533|2020-03-11	unknown	unknown	unknown	unknown
DE|NRW-14|EPI_ISL_419531|2020-03-11	unknown	unknown	unknown	unknown
DE|NRW-13|EPI_ISL_419530|2020-03-11	unknown	unknown	unknown	unknown
DE|NRW-34|EPI_ISL_419551|2020-03-16	Europe	Germany	North Rhine Westphalia	20200316
DE|NRW-33|EPI_ISL_419550|2020-03-16	Europe	Germany	North Rhine Westphalia	20200316
DE|NRW-27|EPI_ISL_419544|2020-03-15	Europe	Germany	North Rhine Westphalia	20200315
DE|NRW-28|EPI_ISL_419545|2020-03-15	Europe	Germany	North Rhine Westphalia	20200315
DE|NRW-25|EPI_ISL_419542|2020-03-15	Europe	Germany	North Rhine Westphalia	20200315
DE|NRW-32|EPI_ISL_419549|2020-03-15	Europe	Germany	North Rhine Westphalia	20200315
DE|NRW-29|EPI_ISL_419546|2020-03-15	Europe	Germany	North Rhine Westphalia	20200315
DE|NRW-12|EPI_ISL_419529|2020-03-10	unknown	unknown	unknown	unknown
DE|NRW-23|EPI_ISL_419540|2020-03-16	unknown	unknown	unknown	unknown
DE|NRW-26|EPI_ISL_419543|2020-03-15	Europe	Germany	North Rhine Westphalia	20200315
DE|NRW-24|EPI_ISL_419541|2020-03-14	Europe	Germany	North Rhine Westphalia	20200314
ES|Valencia19|EPI_ISL_419683|2020-03-08	Europe	Spain	Comunitat Valenciana	20200308
ES|Valencia18|EPI_ISL_419682|2020-03-10	Europe	Spain	Comunitat Valenciana	20200310
LU|LNS9627078|EPI_ISL_419604|2020-03-15	Europe	Luxembourg	unknown	20200315
LU|LNS9512434|EPI_ISL_419603|2020-03-16	Europe	Luxembourg	unknown	20200316
AT|CeMM0014|EPI_ISL_419667|2020-03-13	Europe	Austria	unknown	20200313
US|WI-GMF-00281|EPI_ISL_419652|2020-03-25	North America	USA	Wisconsin	20200325
AT|CeMM0002|EPI_ISL_419655|2020-02-26	Europe	Austria	Vienna	20200226
AU|VIC206|EPI_ISL_419901|2020-03-19	Oceania	Australia	Victoria	20200319
AT|CeMM0009|EPI_ISL_419662|2020-03-14	Europe	Austria	unknown	20200314
AT|CeMM0001|EPI_ISL_419654|2020-03-03	Europe	Austria	unknown	20200303
DE|NRW-17|EPI_ISL_419534|2020-03-11	unknown	unknown	unknown	unknown
DE|NRW-20|EPI_ISL_419537|2020-03-14	unknown	unknown	unknown	unknown
DE|NRW-18|EPI_ISL_419535|2020-03-13	unknown	unknown	unknown	unknown
DE|NRW-22|EPI_ISL_419539|2020-03-15	unknown	unknown	unknown	unknown
DE|NRW-21|EPI_ISL_419538|2020-03-14	unknown	unknown	unknown	unknown
DE|NRW-19|EPI_ISL_419536|2020-03-14	unknown	unknown	unknown	unknown
AU|VIC291|EPI_ISL_419982|2020-03-23	Oceania	Australia	Victoria	20200323
AU|VIC227|EPI_ISL_419922|2020-03-20	Oceania	Australia	Victoria	20200320
AU|VIC297|EPI_ISL_419988|2020-03-23	Oceania	Australia	Victoria	20200323
AU|VIC220|EPI_ISL_419915|2020-03-20	Oceania	Australia	Victoria	20200320
AU|VIC307|EPI_ISL_419998|2020-03-23	Oceania	Australia	Victoria	20200323
AU|VIC260|EPI_ISL_419953|2020-03-21	Oceania	Australia	Victoria	20200321
AU|VIC258|EPI_ISL_419951|2020-03-21	Oceania	Australia	Victoria	20200321
AU|VIC279|EPI_ISL_419972|2020-03-22	Oceania	Australia	Victoria	20200322
AU|VIC292|EPI_ISL_419983|2020-03-23	Oceania	Australia	Victoria	20200323
AU|VIC287|EPI_ISL_419978|2020-03-22	Oceania	Australia	Victoria	20200322
AU|VIC228|EPI_ISL_419923|2020-03-20	Oceania	Australia	Victoria	20200320
AU|VIC226|EPI_ISL_419921|2020-03-20	Oceania	Australia	Victoria	20200320
AU|VIC296|EPI_ISL_419987|2020-03-23	Oceania	Australia	Victoria	20200323
AU|VIC269|EPI_ISL_419962|2020-03-22	Oceania	Australia	Victoria	20200322
ES|Valencia17|EPI_ISL_419681|2020-03-10	Europe	Spain	Comunitat Valenciana	20200310
AU|VIC259|EPI_ISL_419952|2020-03-21	Oceania	Australia	Victoria	20200321
AU|VIC308|EPI_ISL_419999|2020-03-23	Oceania	Australia	Victoria	20200323
AU|VIC298|EPI_ISL_419989|2020-03-23	Oceania	Australia	Victoria	20200323
AU|VIC216|EPI_ISL_419911|2020-03-20	Oceania	Australia	Victoria	20200320
AU|VIC263|EPI_ISL_419956|2020-03-21	Oceania	Australia	Victoria	20200321
AU|VIC302|EPI_ISL_419993|2020-03-23	Oceania	Australia	Victoria	20200323
AU|VIC264|EPI_ISL_419957|2020-03-22	Oceania	Australia	Victoria	20200322
AU|VIC261|EPI_ISL_419954|2020-03-21	Oceania	Australia	Victoria	20200321
LU|LNS9982497|EPI_ISL_419607|2020-03-14	Europe	Luxembourg	unknown	20200314
LU|LNS9862689|EPI_ISL_419606|2020-03-11	Europe	Luxembourg	unknown	20200311
LU|LNS9086704|EPI_ISL_419601|2020-03-15	Europe	Luxembourg	unknown	20200315
LU|LNS9080444|EPI_ISL_419600|2020-03-13	Europe	Luxembourg	unknown	20200313
AU|VIC303|EPI_ISL_419994|2020-03-23	Oceania	Australia	Victoria	20200323
AU|VIC267|EPI_ISL_419960|2020-03-22	Oceania	Australia	Victoria	20200322
AU|VIC306|EPI_ISL_419997|2020-03-23	Oceania	Australia	Victoria	20200323
AU|VIC224|EPI_ISL_419919|2020-03-20	Oceania	Australia	Victoria	20200320
AU|VIC207|EPI_ISL_419902|2020-03-19	Oceania	Australia	Victoria	20200319
AU|VIC289|EPI_ISL_419980|2020-03-22	Oceania	Australia	Victoria	20200322
AU|VIC266|EPI_ISL_419959|2020-03-22	Oceania	Australia	Victoria	20200322
AU|VIC274|EPI_ISL_419967|2020-03-22	Oceania	Australia	Victoria	20200322
AU|VIC275|EPI_ISL_419968|2020-03-22	Oceania	Australia	Victoria	20200322
AU|VIC273|EPI_ISL_419966|2020-03-22	Oceania	Australia	Victoria	20200322
AU|VIC283|EPI_ISL_419974|2020-03-22	Oceania	Australia	Victoria	20200322
AU|VIC286|EPI_ISL_419977|2020-03-22	Oceania	Australia	Victoria	20200322
AU|VIC285|EPI_ISL_419976|2020-03-22	Oceania	Australia	Victoria	20200322
AU|VIC300|EPI_ISL_419991|2020-03-23	Oceania	Australia	Victoria	20200323
AU|VIC284|EPI_ISL_419975|2020-03-22	Oceania	Australia	Victoria	20200322
AU|VIC278|EPI_ISL_419971|2020-03-22	Oceania	Australia	Victoria	20200322
AU|VIC257|EPI_ISL_419950|2020-03-21	Oceania	Australia	Victoria	20200321
AU|VIC254|EPI_ISL_419949|2020-03-21	Oceania	Australia	Victoria	20200321
AU|VIC270|EPI_ISL_419963|2020-03-22	Oceania	Australia	Victoria	20200322
AU|VIC271|EPI_ISL_419964|2020-03-22	Oceania	Australia	Victoria	20200322
AT|CeMM0020|EPI_ISL_419673|2020-03-22	Europe	Austria	unknown	20200322
ES|Valencia16|EPI_ISL_419680|2020-03-10	Europe	Spain	Comunitat Valenciana	20200310
ES|Valencia13|EPI_ISL_419677|2020-03-09	Europe	Spain	Comunitat Valenciana	20200309
AU|VIC209|EPI_ISL_419904|2020-03-20	Oceania	Australia	Victoria	20200320
AU|VIC276|EPI_ISL_419969|2020-03-22	Oceania	Australia	Victoria	20200322
AU|VIC223|EPI_ISL_419918|2020-03-20	Oceania	Australia	Victoria	20200320
AU|VIC225|EPI_ISL_419920|2020-03-20	Oceania	Australia	Victoria	20200320
SG|17|EPI_ISL_418992|2020-02-10	Asia	Singapore	unknown	20200210
SG|3Clin|EPI_ISL_418994|2020-01-29	Asia	Singapore	unknown	20200129
AU|VIC262|EPI_ISL_419955|2020-03-21	Oceania	Australia	Victoria	20200321
AU|VIC231|EPI_ISL_419926|2020-03-21	Oceania	Australia	Victoria	20200321
AU|VIC294|EPI_ISL_419985|2020-03-23	Oceania	Australia	Victoria	20200323
AU|VIC272|EPI_ISL_419965|2020-03-22	Oceania	Australia	Victoria	20200322
US|NY-NYUMC37|EPI_ISL_419698|2020-03-18	North America	USA	New York	20200318
CN|ZJU-010|EPI_ISL_418990|2020-02-03	Asia	China	Hangzhou	20200203
AU|VIC299|EPI_ISL_419990|2020-03-23	Oceania	Australia	Victoria	20200323
CN|ZJU-011|EPI_ISL_418991|2020-02-04	Asia	China	Hangzhou	20200204
AU|VIC301|EPI_ISL_419992|2020-03-23	Oceania	Australia	Victoria	20200323
US|NY-NYUMC36|EPI_ISL_419697|2020-03-18	North America	USA	New York	20200318
ES|Valencia11|EPI_ISL_419675|2020-03-20	Europe	Spain	Comunitat Valenciana	20200320
AU|VIC280|EPI_ISL_419973|2020-03-22	Oceania	Australia	Victoria	20200322
AU|VIC305|EPI_ISL_419996|2020-03-23	Oceania	Australia	Victoria	20200323
AU|VIC268|EPI_ISL_419961|2020-03-22	Oceania	Australia	Victoria	20200322
AU|VIC208|EPI_ISL_419903|2020-03-20	Oceania	Australia	Victoria	20200320
AU|VIC215|EPI_ISL_419910|2020-03-20	Oceania	Australia	Victoria	20200320
AU|VIC288|EPI_ISL_419979|2020-03-22	Oceania	Australia	Victoria	20200322
AU|VIC222|EPI_ISL_419917|2020-03-20	Oceania	Australia	Victoria	20200320
AU|VIC265|EPI_ISL_419958|2020-03-22	Oceania	Australia	Victoria	20200322
AU|VIC205|EPI_ISL_419900|2020-03-19	Oceania	Australia	Victoria	20200319
AU|VIC229|EPI_ISL_419924|2020-03-21	Oceania	Australia	Victoria	20200321
AU|VIC293|EPI_ISL_419984|2020-03-23	Oceania	Australia	Victoria	20200323
US|NY-NYUMC35|EPI_ISL_419696|2020-03-18	North America	USA	New York	20200318
SG|20|EPI_ISL_418993|2020-01-29	Asia	Singapore	unknown	20200129
AU|VIC304|EPI_ISL_419995|2020-03-23	Oceania	Australia	Victoria	20200323
AU|VIC295|EPI_ISL_419986|2020-03-23	Oceania	Australia	Victoria	20200323
AU|VIC277|EPI_ISL_419970|2020-03-22	Oceania	Australia	Victoria	20200322
ES|Valencia15|EPI_ISL_419679|2020-03-02	Europe	Spain	Comunitat Valenciana	20200302
ES|Valencia12|EPI_ISL_419676|2020-03-09	Europe	Spain	Comunitat Valenciana	20200309
ES|Valencia14|EPI_ISL_419678|2020-03-09	Europe	Spain	Comunitat Valenciana	20200309
LU|LNS9324837|EPI_ISL_419602|2020-03-12	Europe	Luxembourg	unknown	20200312
US|WI-GMF-00466|EPI_ISL_419651|2020-03-29	North America	USA	Minnesota	20200329
AT|CeMM0007|EPI_ISL_419660|2020-03-13	Europe	Austria	unknown	20200313
AT|CeMM0005|EPI_ISL_419658|2020-03-06	Europe	Austria	unknown	20200306
AT|CeMM0019|EPI_ISL_419672|2020-03-19	Europe	Austria	unknown	20200319
AT|CeMM0018|EPI_ISL_419671|2020-03-19	Europe	Austria	unknown	20200319
AT|CeMM0003|EPI_ISL_419656|2020-02-26	Europe	Austria	unknown	20200226
AT|CeMM0017|EPI_ISL_419670|2020-03-16	Europe	Austria	unknown	20200316
AT|CeMM0021|EPI_ISL_419674|2020-03-24	Europe	Austria	unknown	20200324
AT|CeMM0012|EPI_ISL_419665|2020-03-10	Europe	Austria	unknown	20200310
AT|CeMM0013|EPI_ISL_419666|2020-03-11	Europe	Austria	unknown	20200311
AT|CeMM0008|EPI_ISL_419661|2020-03-10	Europe	Austria	unknown	20200310
AT|CeMM0016|EPI_ISL_419669|2020-03-16	Europe	Austria	unknown	20200316
AT|CeMM0011|EPI_ISL_419664|2020-03-23	Europe	Austria	unknown	20200323
AT|CeMM0006|EPI_ISL_419659|2020-03-10	Europe	Austria	unknown	20200310
US|VA-DCLS-0007|EPI_ISL_419258|2020-03-19	North America	USA	Virginia	20200319
US|VA-DCLS-0006|EPI_ISL_419257|2020-03-19	North America	USA	Virginia	20200319
HK|HKPU45-0502|EPI_ISL_419221|2020-02-11	Asia	Hong Kong	unknown	20200211
HK|HKPU42-0302|EPI_ISL_419217|2020-02-10	Asia	Hong Kong	unknown	20200210
HK|HKPU74-1302|EPI_ISL_419245|2020-02-22	Asia	Hong Kong	unknown	20200222
HK|HKPU44-0102|EPI_ISL_419219|2020-02-10	Asia	Hong Kong	unknown	20200210
HK|HKPU54-0302|EPI_ISL_419226|2020-02-13	Asia	Hong Kong	unknown	20200213
FR|IDF3235|EPI_ISL_420064|2020-03-23	Europe	France	Ile de France	20200323
HK|HKPU40-2801|EPI_ISL_419215|2020-02-10	Asia	Hong Kong	unknown	20200210
HK|HKPU39-3001|EPI_ISL_419214|2020-02-10	Asia	Hong Kong	unknown	20200210
HK|HKPU41-0802|EPI_ISL_419216|2020-02-10	Asia	Hong Kong	unknown	20200210
HK|HKPU83-1702|EPI_ISL_419247|2020-02-24	Asia	Hong Kong	unknown	20200224
HK|HKPU89-2502|EPI_ISL_419250|2020-02-26	Asia	Hong Kong	unknown	20200226
HK|HKPU64-1202|EPI_ISL_419232|2020-02-19	Asia	Hong Kong	unknown	20200219
BE|UGent-11|EPI_ISL_419259|2020-03-24	Europe	Belgium	Ghent	20200324
HK|HKPU48-0202|EPI_ISL_419222|2020-02-11	Asia	Hong Kong	unknown	20200211
HK|HKPU52-3101|EPI_ISL_419224|2020-02-13	Asia	Hong Kong	unknown	20200213
HK|HKPU63-1402|EPI_ISL_419231|2020-02-19	Asia	Hong Kong	unknown	20200219
HK|HKPU60-0802|EPI_ISL_419228|2020-02-17	Asia	Hong Kong	unknown	20200217
FR|IDF2849|EPI_ISL_420047|2020-03-17	Europe	France	Ile de France	20200317
ES|Madrid201709|EPI_ISL_419236|2020-03-07	Europe	Spain	Madrid	20200307
SN|370|EPI_ISL_420072|2020-03-18	Africa	Senegal	Mbour	20200318
SN|620|EPI_ISL_420078|2020-03-20	Africa	Senegal	Thies	20200320
US|VA-DCLS-0010|EPI_ISL_419262|2020-03-09	North America	USA	Virginia	20200309
ES|PaisVasco201493|EPI_ISL_419238|2020-03-05	Europe	Spain	Basque Country	20200305
ES|PaisVasco201607|EPI_ISL_419240|2020-03-03	Europe	Spain	Basque Country	20200303
ES|LaRioja201575|EPI_ISL_419234|2020-03-03	Europe	Spain	LaRioja	20200303
ES|Canarias201495|EPI_ISL_419233|2020-03-04	Europe	Spain	Canary Islands	20200304
US|VA-DCLS-0011|EPI_ISL_419263|2020-03-10	North America	USA	Virginia	20200310
ES|Andalucia201617|EPI_ISL_419230|2020-03-05	Europe	Spain	Andalusia	20200305
ES|Madrid201738|EPI_ISL_419237|2020-03-07	Europe	Spain	Madrid	20200307
IT|INMI7|EPI_ISL_419255|2020-03-23	Europe	Italy	Rome	20200323
SN|306|EPI_ISL_420069|2020-03-17	Africa	Senegal	Dakar	20200317
US|VA-DCLS-0005|EPI_ISL_419256|2020-03-16	North America	USA	Virginia	20200316
FR|GE2843|EPI_ISL_420045|2020-03-17	Europe	France	Grand-Est	20200317
FR|IDF2936|EPI_ISL_420048|2020-03-18	Europe	France	Ile de France	20200318
FR|HF2948|EPI_ISL_420050|2020-03-19	Europe	France	Hauts de France	20200319
FR|BFC2709|EPI_ISL_420038|2020-03-17	Europe	France	Bourgogne-Franche Comte	20200317
FR|IDF3230|EPI_ISL_420063|2020-03-22	Europe	France	Ile de France	20200322
FR|IDF2792|EPI_ISL_420043|2020-03-18	Europe	France	Ile de France	20200318
ES|Madrid201706|EPI_ISL_419235|2020-03-07	Europe	Spain	Madrid	20200307
FR|ARA11980|EPI_ISL_419174|2020-03-20	Europe	France	ARA	20200320
FR|ARA10552|EPI_ISL_419168|2020-03-17	Europe	France	ARA	20200317
US|VA-DCLS-0008|EPI_ISL_419260|2020-03-08	North America	USA	Virginia	20200308
US|VA-DCLS-0009|EPI_ISL_419261|2020-03-09	North America	USA	Virginia	20200309
FR|IDF2848|EPI_ISL_420046|2020-03-17	Europe	France	Ile de France	20200317
FR|GE2720|EPI_ISL_420039|2020-03-12	Europe	France	Grand-Est	20200312
FR|IDF3165|EPI_ISL_420059|2020-03-21	Europe	France	Ile de France	20200321
FR|GE2722|EPI_ISL_420040|2020-03-12	Europe	France	Grand-Est	20200312
FR|HF2797|EPI_ISL_420044|2020-03-18	Europe	France	Hauts de France	20200318
IT|INMI6|EPI_ISL_419254|2020-03-23	Europe	Italy	Rome	20200323
FR|IDF3212|EPI_ISL_420061|2020-03-23	Europe	France	Ile de France	20200323
SN|315|EPI_ISL_420070|2020-03-17	Africa	Senegal	Dakar	20200317
DZ|G0860_2262|EPI_ISL_420037|2020-03-02	Africa	Algeria	Boufarik	20200302
FR|IDF3170|EPI_ISL_420060|2020-03-20	Europe	France	Ile de France	20200320
FR|HF2946|EPI_ISL_420049|2020-03-19	Europe	France	Hauts de France	20200319
FR|HF2748|EPI_ISL_420041|2020-03-17	Europe	France	Hauts de France	20200317
SN|618|EPI_ISL_420077|2020-03-20	Africa	Senegal	Dakar	20200320
FR|IDF2768|EPI_ISL_420042|2020-03-17	Europe	France	Ile de France	20200317
SN|611|EPI_ISL_420076|2020-03-20	Africa	Senegal	Dakar	20200320
[truncated: 43,495 more rows]

## Sheet: Supplementary Data 2
seqId	region	country	city	date
US|NY1-PV08001|EPI_ISL_414476|2020-02-29	North America	USA	New York	20200229
US|CA-PC101P|EPI_ISL_414648|2020-03-08	North America	USA	California	20200311
US|CA-CDPH-UC3|EPI_ISL_413559|2020-02-27	North America	USA	California	20200227
US|WA-UW21|EPI_ISL_414369|2020-03-05	North America	USA	Washington	20200305
US|WA-UW41|EPI_ISL_415606|2020-03-10	North America	USA	Washington	20200308
US|WA-UW19|EPI_ISL_414367|2020-03-05	North America	USA	Washington	20200305
US|WA-UW30|EPI_ISL_414617|2020-03-09	North America	USA	unknown	20200308
US|WA-UW48|EPI_ISL_415613|2020-03-10	North America	USA	Washington	20200309
US|WA-UW49|EPI_ISL_415614|2020-03-10	North America	USA	Washington	20200309
US|CA7|EPI_ISL_411954|2020-02-06	North America	USA	California	20200206
US|WA-UW31|EPI_ISL_414618|2020-03-08	North America	USA	unknown	20200308
US|WA-UW15|EPI_ISL_414363|2020-03-04	North America	USA	Washington	20200304
US|WA1|EPI_ISL_404895|2020-01-19	North America	USA	Washington	20200119
US|WA1-F6|EPI_ISL_407215|2020-01-25	North America	USA	Washington	20200125
US|WA1-A12|EPI_ISL_407214|2020-01-25	North America	USA	Washington	20200125
US|WA6-UW3|EPI_ISL_413457|2020-02-29	North America	USA	Washington	20200229
US|WA18-UW14|EPI_ISL_413653|2020-03-05	North America	USA	Washington	20200305
US|WA12-UW8|EPI_ISL_413563|2020-03-03	North America	USA	Washington	20200303
US|UPHL-03|EPI_ISL_415541|2020-03-09	North America	USA	Utah	20200313
US|UPHL-04|EPI_ISL_415542|2020-03-09	North America	USA	Utah	20200313
US|WA7-UW4|EPI_ISL_413458|2020-03-01	North America	USA	Washington	20200301
US|CA-CDPH-UC9|EPI_ISL_413928|2020-03-05	North America	USA	California	20200305
US|MN3-MDH3|EPI_ISL_414590|2020-03-09	North America	USA	Minnesota	20200309
US|WA-S11|EPI_ISL_416466|2020-03-03	North America	USA	Washington	20200303
US|WA-UW26|EPI_ISL_414595|2020-03-05	North America	USA	Washington	20200305
US|WA15-UW11|EPI_ISL_413650|2020-03-05	North America	USA	Washington	20200305
US|WA16-UW12|EPI_ISL_413651|2020-03-05	North America	USA	Washington	20200305
US|WA-UW18|EPI_ISL_414366|2020-03-05	North America	USA	Washington	20200305
US|WA-S10|EPI_ISL_416465|2020-02-29	North America	USA	Washington	20200229
US|WA-UW64|EPI_ISL_415592|2020-03-10	North America	USA	Washington	20200309
US|CA1|EPI_ISL_406034|2020-01-23	North America	USA	California	20200123
US|IL2|EPI_ISL_410045|2020-01-28	North America	USA	Illinois	20200128
US|IL1|EPI_ISL_404253|2020-01-21	North America	USA	Illinois	20200121
US|CruiseA-24|EPI_ISL_414483|2020-02-17	North America	USA	unknown	20200217
US|CA-MG0987|EPI_ISL_416457|2020-03-18	North America	USA	California	20200318
US|UPHL-05|EPI_ISL_415543|2020-03-09	North America	USA	Utah	20200313
US|UPHL-06|EPI_ISL_415544|2020-03-09	North America	USA	Utah	20200313
US|WI1|EPI_ISL_408670|2020-01-31	North America	USA	Wisconsin	20200131
US|CruiseA-23|EPI_ISL_414482|2020-02-18	North America	USA	unknown	20200218
US|CruiseA-21|EPI_ISL_414480|2020-02-21	North America	USA	unknown	20200221
US|TX1|EPI_ISL_411956|2020-02-11	North America	USA	Texas	20200211
US|MA1|EPI_ISL_409067|2020-01-29	North America	USA	Massachusetts	20200129
US|CruiseA-26|EPI_ISL_414485|2020-02-24	North America	USA	unknown	20200224
US|CA3|EPI_ISL_408008|2020-01-29	North America	USA	California	20200129
US|CA4|EPI_ISL_408009|2020-01-29	North America	USA	California	20200129
US|AZ1|EPI_ISL_406223|2020-01-22	North America	USA	Arizona	20200122
US|CruiseA-14|EPI_ISL_413619|2020-02-25	North America	USA	unknown	20200225
US|CruiseA-6|EPI_ISL_413611|2020-02-21	North America	USA	unknown	20200221
US|CruiseA-7|EPI_ISL_413612|2020-02-17	North America	USA	unknown	20200217
US|CA5|EPI_ISL_408010|2020-01-29	North America	USA	California	20200129
US|CruiseA-4|EPI_ISL_413609|2020-02-21	North America	USA	unknown	20200221
US|CruiseA-2|EPI_ISL_413607|2020-02-18	North America	USA	unknown	20200218
US|CruiseA-1|EPI_ISL_413606|2020-02-17	North America	USA	unknown	20200217
US|UPHL-01|EPI_ISL_415539|2020-03-09	North America	USA	Utah	20200313
US|CA2|EPI_ISL_406036|2020-01-22	North America	USA	California	20200122
US|CA8|EPI_ISL_411955|2020-02-10	North America	USA	California	20200210
US|CA9|EPI_ISL_412862|2020-02-23	North America	USA	California	20200223
US|CruiseA-17|EPI_ISL_413622|2020-02-24	North America	USA	unknown	20200224
US|CruiseA-12|EPI_ISL_413617|2020-02-20	North America	USA	unknown	20200220
US|CruiseA-11|EPI_ISL_413616|2020-02-17	North America	USA	unknown	20200217
US|CruiseA-10|EPI_ISL_413615|2020-02-17	North America	USA	unknown	20200217
US|CruiseA-8|EPI_ISL_413613|2020-02-17	North America	USA	unknown	20200217
US|CruiseA-25|EPI_ISL_414484|2020-02-17	North America	USA	unknown	20200217
US|UC-CDPH-UC11|EPI_ISL_413931|2020-03-05	North America	USA	California	20200305
US|CA-CDPH-UC2|EPI_ISL_413558|2020-02-27	North America	USA	California	20200227
US|WA-S3|EPI_ISL_413560|2020-02-28	North America	USA	Washington	20200228
US|WA2|EPI_ISL_412970|2020-02-24	North America	USA	Washington	20200224
US|WA-S2|EPI_ISL_413456|2020-02-20	North America	USA	Washington	20200220
US|WA-S5|EPI_ISL_416460|2020-02-29	North America	USA	Washington	20200229
US|WA-S6|EPI_ISL_416461|2020-02-29	North America	USA	Washington	20200229
US|WA-UW32|EPI_ISL_414619|2020-03-07	North America	USA	unknown	20200307
US|WA-UW60|EPI_ISL_415625|2020-03-10	North America	USA	Washington	20200309
US|WA-UW22|EPI_ISL_414591|2020-03-06	North America	USA	Washington	20200306
US|WA-UW69|EPI_ISL_415597|2020-03-10	North America	USA	Washington	20200310
US|WA-UW73|EPI_ISL_415601|2020-03-10	North America	USA	Washington	20200310
US|WA-UW24|EPI_ISL_414593|2020-03-05	North America	USA	Washington	20200305
US|WA-UW74|EPI_ISL_415602|2020-03-10	North America	USA	Washington	20200310
US|WA-UW44|EPI_ISL_415609|2020-03-10	North America	USA	Washington	20200308
US|WA-UW57|EPI_ISL_415622|2020-03-10	North America	USA	Washington	20200309
US|MN2-MDH2|EPI_ISL_414589|2020-03-07	North America	USA	Minnesota	20200307
US|WA-UW28|EPI_ISL_414597|2020-03-04	North America	USA	Washington	20200304
US|WA-UW62|EPI_ISL_415627|2020-03-10	North America	USA	Washington	20200309
US|WA-UW43|EPI_ISL_415608|2020-03-10	North America	USA	Washington	20200308
US|WA-UW63|EPI_ISL_415591|2020-03-09	North America	USA	Washington	20200310
US|WA-UW46|EPI_ISL_415611|2020-03-10	North America	USA	Washington	20200309
US|WA-UW33|EPI_ISL_414620|2020-03-08	North America	USA	unknown	20200308
US|WA-UW59|EPI_ISL_415624|2020-03-10	North America	USA	Washington	20200309
US|WA-UW67|EPI_ISL_415595|2020-03-10	North America	USA	Washington	20200309
US|WA8-UW5|EPI_ISL_413486|2020-03-01	North America	USA	Washington	20200301
US|WA-UW56|EPI_ISL_415621|2020-03-10	North America	USA	Washington	20200309
US|WA-UW75|EPI_ISL_415603|2020-03-10	North America	USA	Washington	20200310
US|WA-UW76|EPI_ISL_415604|2020-03-10	North America	USA	Washington	20200310
US|WA-UW50|EPI_ISL_415615|2020-03-10	North America	USA	Washington	20200308
US|WA-UW66|EPI_ISL_415594|2020-03-10	North America	USA	Washington	20200310
US|WA-UW68|EPI_ISL_415596|2020-03-10	North America	USA	Washington	20200309
US|WA-UW70|EPI_ISL_415598|2020-03-10	North America	USA	Washington	20200310
US|WA-UW55|EPI_ISL_415620|2020-03-10	North America	USA	Washington	20200309
US|WA-UW23|EPI_ISL_414592|2020-03-06	North America	USA	Washington	20200306
US|WA-UW20|EPI_ISL_414368|2020-03-05	North America	USA	Washington	20200305
US|WA-S58|EPI_ISL_417111|2020-03-05	North America	USA	Washington	20200305
US|MN25-MDH25|EPI_ISL_417192|2020-03-12	North America	USA	Minnesota	20200312
US|WA-S115|EPI_ISL_417168|2020-02-29	North America	USA	Washington	20200229
US|WA-S107|EPI_ISL_417160|2020-02-29	North America	USA	Washington	20200229
US|MN29-MDH29|EPI_ISL_417196|2020-03-11	North America	USA	Minnesota	20200311
US|WA-S97|EPI_ISL_417150|2020-02-28	North America	USA	Washington	20200228
US|WA-S83|EPI_ISL_417136|2020-03-05	North America	USA	Washington	20200305
US|WA-S80|EPI_ISL_417133|2020-03-05	North America	USA	Washington	20200305
US|WA-S65|EPI_ISL_417118|2020-03-03	North America	USA	Washington	20200303
US|WA-S43|EPI_ISL_417096|2020-02-27	North America	USA	Washington	20200227
US|WA-S119|EPI_ISL_417172|2020-02-29	North America	USA	Washington	20200229
US|WA-S94|EPI_ISL_417147|2020-02-28	North America	USA	Washington	20200228
US|WA-S40|EPI_ISL_417093|2020-02-28	North America	USA	Washington	20200228
US|WA-S48|EPI_ISL_417101|2020-02-29	North America	USA	Washington	20200229
US|WA-S61|EPI_ISL_417114|2020-03-05	North America	USA	Washington	20200305
US|WA-S44|EPI_ISL_417097|2020-02-28	North America	USA	Washington	20200228
US|WA-S67|EPI_ISL_417120|2020-03-04	North America	USA	Washington	20200304
US|WA-S51|EPI_ISL_417104|2020-03-03	North America	USA	Washington	20200303
US|WA-S45|EPI_ISL_417098|2020-02-29	North America	USA	Washington	20200229
US|WA-S47|EPI_ISL_417100|2020-02-29	North America	USA	Washington	20200229
US|WA-S81|EPI_ISL_417134|2020-02-26	North America	USA	Washington	20200226
US|WA-S71|EPI_ISL_417124|2020-03-05	North America	USA	Washington	20200305
US|WA-S76|EPI_ISL_417129|2020-03-05	North America	USA	Washington	20200305
US|WA-S95|EPI_ISL_417148|2020-02-28	North America	USA	Washington	20200228
US|WA-S42|EPI_ISL_417095|2020-02-28	North America	USA	Washington	20200228
US|WA-S104|EPI_ISL_417157|2020-03-05	North America	USA	Washington	20200305
US|WA-S91|EPI_ISL_417144|2020-03-02	North America	USA	Washington	20200302
US|WA-S79|EPI_ISL_417132|2020-03-05	North America	USA	Washington	20200305
US|WA-S109|EPI_ISL_417162|2020-03-01	North America	USA	Washington	20200301
US|WA-S46|EPI_ISL_417099|2020-02-29	North America	USA	Washington	20200229
US|WA-S108|EPI_ISL_417161|2020-02-29	North America	USA	Washington	20200229
US|WA-S99|EPI_ISL_417152|2020-02-28	North America	USA	Washington	20200228
US|WA-S53|EPI_ISL_417106|2020-03-03	North America	USA	Washington	20200303
US|WA-S74|EPI_ISL_417127|2020-03-05	North America	USA	Washington	20200305
US|WA-S110|EPI_ISL_417163|2020-03-05	North America	USA	Washington	20200305
US|WA-S89|EPI_ISL_417142|2020-02-29	North America	USA	Washington	20200229
US|WA-S90|EPI_ISL_417143|2020-02-29	North America	USA	Washington	20200229
US|WA-S50|EPI_ISL_417103|2020-03-05	North America	USA	Washington	20200305
US|WA-S62|EPI_ISL_417115|2020-03-03	North America	USA	Washington	20200303
US|WA-S70|EPI_ISL_417123|2020-03-05	North America	USA	Washington	20200305
US|WA-S54|EPI_ISL_417107|2020-03-05	North America	USA	Washington	20200305
US|WA-S49|EPI_ISL_417102|2020-03-04	North America	USA	Washington	20200304
US|WA-S112|EPI_ISL_417165|2020-03-08	North America	USA	Washington	20200308
US|WA-S114|EPI_ISL_417167|2020-03-05	North America	USA	Washington	20200305
US|WA-S82|EPI_ISL_417135|2020-02-22	North America	USA	Washington	20200222
US|WA-S111|EPI_ISL_417164|2020-03-07	North America	USA	Washington	20200307
US|WA-S69|EPI_ISL_417122|2020-03-05	North America	USA	Washington	20200305
US|WA-S75|EPI_ISL_417128|2020-03-05	North America	USA	Washington	20200305
US|WA-S66|EPI_ISL_417119|2020-03-06	North America	USA	Washington	20200306
US|WA-S86|EPI_ISL_417139|2020-03-01	North America	USA	Washington	20200301
US|WA-S117|EPI_ISL_417170|2020-03-02	North America	USA	Washington	20200302
US|WA-S55|EPI_ISL_417108|2020-02-29	North America	USA	Washington	20200229
US|WA-S63|EPI_ISL_417116|2020-03-04	North America	USA	Washington	20200304
US|WA-S57|EPI_ISL_417110|2020-03-03	North America	USA	Washington	20200303
US|WA-S72|EPI_ISL_417125|2020-03-06	North America	USA	Washington	20200306
US|WA-S59|EPI_ISL_417112|2020-03-02	North America	USA	Washington	20200302
US|WA-S68|EPI_ISL_417121|2020-03-04	North America	USA	Washington	20200304
US|WA-S116|EPI_ISL_417169|2020-03-02	North America	USA	Washington	20200302
US|WA-S52|EPI_ISL_417105|2020-03-03	North America	USA	Washington	20200303
US|MN26-MDH26|EPI_ISL_417194|2020-03-12	North America	USA	Minnesota	20200312
US|WA-S122|EPI_ISL_417175|2020-03-02	North America	USA	Washington	20200302
US|WA-S100|EPI_ISL_417153|2020-02-29	North America	USA	Washington	20200229
US|WA-S105|EPI_ISL_417158|2020-02-28	North America	USA	Washington	20200228
US|WA-S96|EPI_ISL_417149|2020-02-28	North America	USA	Washington	20200228
US|WA-S64|EPI_ISL_417117|2020-03-03	North America	USA	Washington	20200303
US|WA-S73|EPI_ISL_417126|2020-03-05	North America	USA	Washington	20200305
US|WA-S106|EPI_ISL_417159|2020-02-29	North America	USA	Washington	20200229
US|WA-S103|EPI_ISL_417156|2020-02-28	North America	USA	Washington	20200228
US|WA-S87|EPI_ISL_417140|2020-03-01	North America	USA	Washington	20200301
US|WA-S88|EPI_ISL_417141|2020-03-01	North America	USA	Washington	20200301
US|WA-S92|EPI_ISL_417145|2020-02-29	North America	USA	Washington	20200229
US|WA-S93|EPI_ISL_417146|2020-02-29	North America	USA	Washington	20200229
US|WA-S84|EPI_ISL_417137|2020-02-21	North America	USA	Washington	20200221
US|WA-S101|EPI_ISL_417154|2020-02-28	North America	USA	Washington	20200228
US|WA-S102|EPI_ISL_417155|2020-02-28	North America	USA	Washington	20200228
US|WA-S118|EPI_ISL_417171|2020-03-01	North America	USA	Washington	20200301
US|WA-S98|EPI_ISL_417151|2020-02-29	North America	USA	Washington	20200229
US|WA-S77|EPI_ISL_417130|2020-03-05	North America	USA	Washington	20200305
US|WA-S56|EPI_ISL_417109|2020-03-05	North America	USA	Washington	20200305
US|WI-08|EPI_ISL_417202|2020-03-21	North America	USA	Wisconsin	20200321
US|WI-10|EPI_ISL_417204|2020-03-21	North America	USA	Wisconsin	20200321
US|WI-06|EPI_ISL_417200|2020-03-21	North America	USA	Wisconsin	20200321
US|WI-07|EPI_ISL_417201|2020-03-21	North America	USA	Wisconsin	20200321
US|WA-S39|EPI_ISL_417092|2020-03-04	North America	USA	Washington	20200304
US|WA-S38|EPI_ISL_417091|2020-03-04	North America	USA	Washington	20200304
US|WI-09|EPI_ISL_417203|2020-03-21	North America	USA	Wisconsin	20200321
US|NY-NYUMC15|EPI_ISL_418200|2020-03-17	North America	USA	New York	20200317
US|WI-GMF-00228|EPI_ISL_418187|2020-03-23	North America	USA	Wisconsin	20200323
US|WA-S20|EPI_ISL_417073|2020-03-02	North America	USA	Washington	20200302
US|WA-S26|EPI_ISL_417079|2020-03-02	North America	USA	Washington	20200302
US|WA-S15|EPI_ISL_417068|2020-03-02	North America	USA	Washington	20200302
US|WA-S36|EPI_ISL_417089|2020-03-02	North America	USA	Washington	20200302
US|WA-S32|EPI_ISL_417085|2020-03-02	North America	USA	Washington	20200302
US|WA-S35|EPI_ISL_417088|2020-03-02	North America	USA	Washington	20200302
US|WA-S29|EPI_ISL_417082|2020-03-02	North America	USA	Washington	20200302
US|WA-S33|EPI_ISL_417086|2020-03-01	North America	USA	Washington	20200301
US|WA-S24|EPI_ISL_417077|2020-03-02	North America	USA	Washington	20200302
US|WA-S28|EPI_ISL_417081|2020-03-02	North America	USA	Washington	20200302
US|WA-S16|EPI_ISL_417069|2020-03-03	North America	USA	Washington	20200303
US|WA-S21|EPI_ISL_417074|2020-03-02	North America	USA	Washington	20200302
US|WA-S17|EPI_ISL_417070|2020-03-03	North America	USA	Washington	20200303
US|WA-S22|EPI_ISL_417075|2020-03-02	North America	USA	Washington	20200302
US|WA-S12|EPI_ISL_417065|2020-03-03	North America	USA	Washington	20200303
US|WA-S19|EPI_ISL_417072|2020-03-02	North America	USA	Washington	20200302
US|WA-S34|EPI_ISL_417087|2020-03-02	North America	USA	Washington	20200302
US|WA-S18|EPI_ISL_417071|2020-03-03	North America	USA	Washington	20200303
US|WA-S13|EPI_ISL_417066|2020-03-03	North America	USA	Washington	20200303
US|WA-S23|EPI_ISL_417076|2020-03-02	North America	USA	Washington	20200302
US|NY-NYUMC14|EPI_ISL_418199|2020-03-17	North America	USA	New York	20200317
US|NY-NYUMC19|EPI_ISL_418204|2020-03-17	North America	USA	New York	20200317
US|NY-NYUMC12|EPI_ISL_418197|2020-03-15	North America	USA	New York	20200315
US|NY-NYUMC8|EPI_ISL_418193|2020-03-17	North America	USA	New York	20200317
US|NY-NYUMC13|EPI_ISL_418198|2020-03-17	North America	USA	New York	20200317
US|WI-GMF-00018|EPI_ISL_418184|2020-03-18	North America	USA	Wisconsin	20200318
US|WI-GMF-00232|EPI_ISL_418188|2020-03-23	North America	USA	Wisconsin	20200323
US|NY-NYUMC7|EPI_ISL_418192|2020-03-16	North America	USA	New York	20200316
US|NY-NYUMC11|EPI_ISL_418196|2020-03-14	North America	USA	New York	20200314
US|NY-NYUMC18|EPI_ISL_418203|2020-03-17	North America	USA	New York	20200317
US|WA-UW309|EPI_ISL_418877|2020-03-24	North America	USA	Washington	20200324
US|WA-UW302|EPI_ISL_418870|2020-03-16	North America	USA	Washington	20200316
US|WA-UW299|EPI_ISL_418867|2020-03-13	North America	USA	Washington	20200313
US|WA-UW317|EPI_ISL_418884|2020-03-15	North America	USA	Washington	20200315
US|MN59-MDH59|EPI_ISL_417503|2020-03-14	North America	USA	Minnesota	20200314
US|MN56-MDH56|EPI_ISL_417500|2020-03-14	North America	USA	Minnesota	20200314
US|WA-UW320|EPI_ISL_418887|2020-03-14	North America	USA	Washington	20200314
US|WA-UW319|EPI_ISL_418886|2020-03-15	North America	USA	Washington	20200315
US|WA-UW298|EPI_ISL_418866|2020-03-13	North America	USA	Washington	20200313
US|VA-DCLS-0001|EPI_ISL_418864|2020-03-17	North America	USA	Virginia	20200317
US|WI-15|EPI_ISL_417504|2020-03-16	North America	USA	Wisconsin	20200316
US|MN57-MDH57|EPI_ISL_417501|2020-03-14	North America	USA	Minnesota	20200314
US|WA-UW307|EPI_ISL_418875|2020-03-16	North America	USA	Washington	20200316
US|CT-UW328|EPI_ISL_418895|2020-03-14	North America	USA	Connecticut	20200314
US|WI-12|EPI_ISL_417506|2020-03-16	North America	USA	Wisconsin	20200316
US|WI-11|EPI_ISL_417505|2020-03-15	North America	USA	Wisconsin	20200315
US|WA-UW322|EPI_ISL_418889|2020-03-16	North America	USA	Washington	20200316
US|MN58-MDH58|EPI_ISL_417502|2020-03-14	North America	USA	Minnesota	20200314
US|WA-UW301|EPI_ISL_418869|2020-03-16	North America	USA	Washington	20200316
US|WA-UW316|EPI_ISL_418883|2020-03-14	North America	USA	Washington	20200314
US|WA-UW300|EPI_ISL_418868|2020-03-13	North America	USA	Washington	20200313
US|WA-UW324|EPI_ISL_418891|2020-03-24	North America	USA	Washington	20200324
US|IL-UW351|EPI_ISL_418918|2020-03-13	North America	USA	Illinois	20200313
US|WA-UW356|EPI_ISL_418923|2020-03-16	North America	USA	Washington	20200316
US|WI-24|EPI_ISL_417512|2020-03-15	North America	USA	Wisconsin	20200315
US|WI-16|EPI_ISL_417509|2020-03-14	North America	USA	Wisconsin	20200314
US|WA-UW365|EPI_ISL_418932|2020-03-16	North America	USA	Washington	20200316
US|WA-UW362|EPI_ISL_418929|2020-03-17	North America	USA	Washington	20200317
US|WI-17|EPI_ISL_417517|2020-03-13	North America	USA	Wisconsin	20200313
US|WI-13|EPI_ISL_417516|2020-03-15	North America	USA	Wisconsin	20200315
US|WI-18|EPI_ISL_417515|2020-03-17	North America	USA	Wisconsin	20200317
US|IL-UW352|EPI_ISL_418919|2020-03-13	North America	USA	Illinois	20200313
US|WA-UW366|EPI_ISL_418933|2020-03-17	North America	USA	Washington	20200317
US|WI-19|EPI_ISL_417510|2020-03-16	North America	USA	Wisconsin	20200316
US|WI-14|EPI_ISL_417513|2020-03-16	North America	USA	Wisconsin	20200316
US|WI-21|EPI_ISL_417508|2020-03-16	North America	USA	Wisconsin	20200316
US|WA-UW361|EPI_ISL_418928|2020-03-15	North America	USA	Washington	20200315
US|WA-UW341|EPI_ISL_418908|2020-03-16	North America	USA	Washington	20200316
US|WA-UW363|EPI_ISL_418930|2020-03-17	North America	USA	Washington	20200317
US|WA-UW340|EPI_ISL_418907|2020-03-16	North America	USA	Washington	20200316
US|WA-UW355|EPI_ISL_418922|2020-03-16	North America	USA	Washington	20200316
US|WA-UW367|EPI_ISL_418934|2020-03-17	North America	USA	Washington	20200317
US|WA-UW343|EPI_ISL_418910|2020-03-16	North America	USA	Washington	20200316
US|MN-UW334|EPI_ISL_418901|2020-03-13	North America	USA	Minnesota	20200313
US|IL-UW350|EPI_ISL_418917|2020-03-14	North America	USA	Illinois	20200314
US|WA-UW360|EPI_ISL_418927|2020-03-16	North America	USA	Washington	20200316
US|WI-23|EPI_ISL_417507|2020-03-17	North America	USA	Wisconsin	20200317
US|WA-UW369|EPI_ISL_418936|2020-03-17	North America	USA	Washington	20200317
US|WA-UW364|EPI_ISL_418931|2020-03-17	North America	USA	Washington	20200317
US|UNKNOWN-UW354|EPI_ISL_418921|2020-03-16	North America	USA	unknown	20200316
US|NY-NYUMC34|EPI_ISL_418980|2020-03-17	North America	USA	New York	20200317
US|WI-22|EPI_ISL_417514|2020-03-13	North America	USA	Wisconsin	20200313
US|WA-UW226|EPI_ISL_417375|2020-03-15	North America	USA	Washington	20200315
US|NY-NYUMC33|EPI_ISL_418979|2020-03-17	North America	USA	New York	20200317
US|WA-UW373|EPI_ISL_418940|2020-03-17	North America	USA	Washington	20200317
US|CA-SCCPHD-UC14|EPI_ISL_417318|2020-02-29	North America	USA	California	20200229
US|CA-SCCPHD-UC16|EPI_ISL_417320|2020-03-04	North America	USA	California	20200304
US|WA-UW228|EPI_ISL_417377|2020-03-15	North America	USA	Washington	20200315
US|WA-UW375|EPI_ISL_418942|2020-03-17	North America	USA	Washington	20200317
US|WA-UW383|EPI_ISL_418948|2020-03-16	North America	USA	Washington	20200316
US|UT-00019|EPI_ISL_418962|2020-03-13	North America	USA	Utah	20200313
US|WA-UW230|EPI_ISL_417379|2020-03-15	North America	USA	Washington	20200315
US|NY-NYUMC27|EPI_ISL_418973|2020-03-17	North America	USA	New York	20200317
US|WA-UW227|EPI_ISL_417376|2020-03-15	North America	USA	Washington	20200315
US|UT-00022|EPI_ISL_418964|2020-03-14	North America	USA	Utah	20200314
US|UT-00023|EPI_ISL_418965|2020-03-11	North America	USA	Utah	20200311
US|UT-00025|EPI_ISL_418967|2020-03-11	North America	USA	Utah	20200311
US|CT-UW223|EPI_ISL_417372|2020-03-13	North America	USA	Connecticut	20200313
US|WA-UW233|EPI_ISL_417382|2020-03-15	North America	USA	Washington	20200315
US|CT-UW224|EPI_ISL_417373|2020-03-13	North America	USA	Connecticut	20200313
US|VA-DCLS-0002|EPI_ISL_418956|2020-03-17	North America	USA	Virginia	20200317
US|WA-UW221|EPI_ISL_417370|2020-03-14	North America	USA	Washington	20200314
US|WA-UW225|EPI_ISL_417374|2020-03-15	North America	USA	Washington	20200315
US|WA-UW232|EPI_ISL_417381|2020-03-14	North America	USA	Washington	20200314
US|WA-UW229|EPI_ISL_417378|2020-03-14	North America	USA	Washington	20200314
US|WA-UW222|EPI_ISL_417371|2020-03-13	North America	USA	Washington	20200313
US|VA-DCLS-0003|EPI_ISL_418957|2020-03-17	North America	USA	Virginia	20200317
US|VA-DCLS-0004|EPI_ISL_418958|2020-03-17	North America	USA	Virginia	20200317
US|WA-UW376|EPI_ISL_418943|2020-03-17	North America	USA	Washington	20200317
US|NY-NYUMC31|EPI_ISL_418977|2020-03-17	North America	USA	New York	20200317
US|NY-NYUMC26|EPI_ISL_418972|2020-03-17	North America	USA	New York	20200317
US|NY-NYUMC32|EPI_ISL_418978|2020-03-17	North America	USA	New York	20200317
US|NY-NYUMC30|EPI_ISL_418976|2020-03-17	North America	USA	New York	20200317
US|NY-NYUMC28|EPI_ISL_418974|2020-03-17	North America	USA	New York	20200317
US|NY-NYUMC29|EPI_ISL_418975|2020-03-17	North America	USA	New York	20200317
US|WA-UW370|EPI_ISL_418937|2020-03-17	North America	USA	Washington	20200317
US|WA-UW231|EPI_ISL_417380|2020-03-14	North America	USA	Washington	20200314
US|WA-UW211|EPI_ISL_417360|2020-03-14	North America	USA	Washington	20200314
US|WA-UW218|EPI_ISL_417367|2020-03-13	North America	USA	Washington	20200313
US|WA-UW215|EPI_ISL_417364|2020-03-12	North America	USA	Washington	20200312
US|WA-UW234|EPI_ISL_417448|2020-03-14	North America	USA	Washington	20200314
US|WA-UW212|EPI_ISL_417361|2020-03-14	North America	USA	Washington	20200314
US|WA-UW202|EPI_ISL_417351|2020-03-12	North America	USA	Washington	20200312
US|WA-UW198|EPI_ISL_417347|2020-03-12	North America	USA	Washington	20200312
US|WA-UW204|EPI_ISL_417353|2020-03-13	North America	USA	Washington	20200313
US|WA-UW235|EPI_ISL_417449|2020-03-14	North America	USA	Washington	20200314
US|WA-UW195|EPI_ISL_417344|2020-03-13	North America	USA	Washington	20200313
US|WA-UW205|EPI_ISL_417354|2020-03-13	North America	USA	Washington	20200313
US|WA-UW220|EPI_ISL_417369|2020-03-14	North America	USA	Washington	20200314
US|WA-UW214|EPI_ISL_417363|2020-03-14	North America	USA	Washington	20200314
US|UNKNOWN-UW219|EPI_ISL_417368|2020-03-13	North America	USA	unknown	20200313
US|WA-NH4|EPI_ISL_418773|2020-03-13	North America	USA	Washington	20200313
US|WA-NH3|EPI_ISL_418772|2020-03-13	North America	USA	Washington	20200313
US|WA-NH2|EPI_ISL_418771|2020-03-13	North America	USA	Washington	20200313
US|WA-NH9|EPI_ISL_418778|2020-03-13	North America	USA	Washington	20200313
US|WA-NH8|EPI_ISL_418777|2020-03-13	North America	USA	Washington	20200313
US|WA-NH10|EPI_ISL_418779|2020-03-13	North America	USA	Washington	20200313
US|WA-NH5|EPI_ISL_418774|2020-03-13	North America	USA	Washington	20200313
US|WA-NH7|EPI_ISL_418776|2020-03-13	North America	USA	Washington	20200313
US|WA-NH6|EPI_ISL_418775|2020-03-13	North America	USA	Washington	20200313
US|WA-NH24|EPI_ISL_418791|2020-03-13	North America	USA	Washington	20200313
US|WA-NH23|EPI_ISL_418790|2020-03-13	North America	USA	Washington	20200313
US|WA-UW207|EPI_ISL_417356|2020-03-13	North America	USA	Washington	20200313
US|WA-UW217|EPI_ISL_417366|2020-03-14	North America	USA	Washington	20200314
US|WA-UW209|EPI_ISL_417358|2020-03-13	North America	USA	Washington	20200313
US|WA-UW196|EPI_ISL_417345|2020-03-13	North America	USA	Washington	20200313
US|WA-UW192|EPI_ISL_417341|2020-03-13	North America	USA	Washington	20200313
US|CA-CDPH-UC26|EPI_ISL_417330|2020-03-13	North America	USA	California	20200313
US|MN53-MDH53|EPI_ISL_417498|2020-03-13	North America	USA	Minnesota	20200313
US|WA-UW197|EPI_ISL_417346|2020-03-12	North America	USA	Washington	20200312
US|WA-UW194|EPI_ISL_417343|2020-03-13	North America	USA	Washington	20200313
US|CT-UW213|EPI_ISL_417362|2020-03-13	North America	USA	Connecticut	20200313
US|MN45-MDH45|EPI_ISL_417492|2020-03-13	North America	USA	Minnesota	20200313
US|MN31-MDH31|EPI_ISL_417469|2020-03-12	North America	USA	Minnesota	20200312
US|MN52-MDH52|EPI_ISL_417497|2020-03-13	North America	USA	Minnesota	20200313
US|MN55-MDH55|EPI_ISL_417499|2020-03-13	North America	USA	Minnesota	20200313
US|WA-UW193|EPI_ISL_417342|2020-03-13	North America	USA	Washington	20200313
US|WA-UW203|EPI_ISL_417352|2020-03-12	North America	USA	Washington	20200312
US|WA-UW210|EPI_ISL_417359|2020-03-14	North America	USA	Washington	20200314
US|MN46-MDH46|EPI_ISL_417493|2020-03-13	North America	USA	Minnesota	20200313
US|MN48-MDH48|EPI_ISL_417495|2020-03-13	North America	USA	Minnesota	20200313
US|WA-UW201|EPI_ISL_417350|2020-03-12	North America	USA	Washington	20200312
US|WA-UW206|EPI_ISL_417355|2020-03-13	North America	USA	Washington	20200313
US|WA-UW199|EPI_ISL_417348|2020-03-13	North America	USA	Washington	20200313
US|UT-00034|EPI_ISL_417977|2020-03-20	North America	USA	Utah	20200320
US|CZB-RR057-014|EPI_ISL_417938|2020-03-18	North America	USA	California	20200318
US|WA-UW237|EPI_ISL_417451|2020-03-14	North America	USA	Washington	20200314
US|UT-00032|EPI_ISL_417974|2020-03-19	North America	USA	Utah	20200319
US|CZB-RR057-007|EPI_ISL_417933|2020-03-18	North America	USA	California	20200318
US|MN36-MDH36|EPI_ISL_417473|2020-03-13	North America	USA	Minnesota	20200313
US|MN43-MDH43|EPI_ISL_417479|2020-03-12	North America	USA	Minnesota	20200312
US|WA-UW241|EPI_ISL_417455|2020-03-14	North America	USA	Washington	20200314
US|MN38-MDH38|EPI_ISL_417474|2020-03-12	North America	USA	Minnesota	20200312
US|CZB-RR057-015|EPI_ISL_417939|2020-03-18	North America	USA	California	20200318
US|UT-00033|EPI_ISL_417976|2020-03-19	North America	USA	Utah	20200319
US|WA-UW240|EPI_ISL_417454|2020-03-14	North America	USA	Washington	20200314
US|CZB-RR057-013|EPI_ISL_417937|2020-03-18	North America	USA	California	20200318
US|MN40-MDH40|EPI_ISL_417476|2020-03-12	North America	USA	Minnesota	20200312
US|UT-00028|EPI_ISL_417971|2020-03-19	North America	USA	Utah	20200319
US|CZB-RR057-006|EPI_ISL_417932|2020-03-18	North America	USA	California	20200318
US|CZB-RR057-011|EPI_ISL_417935|2020-03-18	North America	USA	California	20200318
US|MN32-MDH32|EPI_ISL_417470|2020-03-12	North America	USA	Minnesota	20200312
US|MN35-MDH35|EPI_ISL_417472|2020-03-12	North America	USA	Minnesota	20200312
US|UT-00016|EPI_ISL_417966|2020-03-13	North America	USA	Utah	20200313
US|WA-UW239|EPI_ISL_417453|2020-03-14	North America	USA	Washington	20200314
US|MN41-MDH41|EPI_ISL_417477|2020-03-12	North America	USA	Minnesota	20200312
US|MN44-MDH44|EPI_ISL_417480|2020-03-12	North America	USA	Minnesota	20200312
US|UT-00014|EPI_ISL_417964|2020-03-13	North America	USA	Utah	20200313
US|WA-NH13|EPI_ISL_418782|2020-03-13	North America	USA	Washington	20200313
US|WA-NH12|EPI_ISL_418781|2020-03-13	North America	USA	Washington	20200313
US|WA-NH18|EPI_ISL_418785|2020-03-13	North America	USA	Washington	20200313
US|WA-NH17|EPI_ISL_418784|2020-03-13	North America	USA	Washington	20200313
US|WA-NH11|EPI_ISL_418780|2020-03-13	North America	USA	Washington	20200313
US|WA-NH14|EPI_ISL_418783|2020-03-13	North America	USA	Washington	20200313
US|WA-NH22|EPI_ISL_418789|2020-03-13	North America	USA	Washington	20200313
US|WA-NH21|EPI_ISL_418788|2020-03-13	North America	USA	Washington	20200313
US|WA-NH20|EPI_ISL_418787|2020-03-13	North America	USA	Washington	20200313
US|WA-NH19|EPI_ISL_418786|2020-03-13	North America	USA	Washington	20200313
US|MN39-MDH39|EPI_ISL_417475|2020-03-12	North America	USA	Minnesota	20200312
US|MN42-MDH42|EPI_ISL_417478|2020-03-13	North America	USA	Minnesota	20200313
US|CZB-RR057-005|EPI_ISL_417931|2020-03-18	North America	USA	California	20200318
US|WA-UW236|EPI_ISL_417450|2020-03-14	North America	USA	Washington	20200314
US|UT-00010|EPI_ISL_417958|2020-03-10	North America	USA	Utah	20200310
US|UT-00012|EPI_ISL_417960|2020-03-12	North America	USA	Utah	20200312
US|WA-UW293|EPI_ISL_418078|2020-03-15	North America	USA	Washington	20200315
US|WA-UW283|EPI_ISL_418068|2020-03-14	North America	USA	Washington	20200314
US|WA-UW289|EPI_ISL_418074|2020-03-15	North America	USA	Washington	20200315
US|WA-UW294|EPI_ISL_418079|2020-03-15	North America	USA	Washington	20200315
US|CT-UW260|EPI_ISL_418045|2020-03-14	North America	USA	Connecticut	20200314
US|WA-UW287|EPI_ISL_418072|2020-03-15	North America	USA	Washington	20200315
US|CT-UW254|EPI_ISL_418039|2020-03-13	North America	USA	Connecticut	20200313
US|WA-UW296|EPI_ISL_418081|2020-03-15	North America	USA	Washington	20200315
US|MN-UW257|EPI_ISL_418042|2020-03-13	North America	USA	Minnesota	20200313
US|WA-UW269|EPI_ISL_418054|2020-03-16	North America	USA	Washington	20200316
US|WA-UW282|EPI_ISL_418067|2020-03-15	North America	USA	Washington	20200315
US|WA-UW288|EPI_ISL_418073|2020-03-15	North America	USA	Washington	20200315
US|MN-UW264|EPI_ISL_418049|2020-03-13	North America	USA	Minnesota	20200313
US|WA-UW268|EPI_ISL_418053|2020-03-16	North America	USA	Washington	20200316
US|CT-UW272|EPI_ISL_418057|2020-03-13	North America	USA	Connecticut	20200313
US|WA-UW252|EPI_ISL_418037|2020-03-16	North America	USA	Washington	20200316
US|MN-UW251|EPI_ISL_418036|2020-03-13	North America	USA	Minnesota	20200313
US|WA-UW291|EPI_ISL_418076|2020-03-15	North America	USA	Washington	20200315
US|CT-UW259|EPI_ISL_418044|2020-03-14	North America	USA	Connecticut	20200314
US|CT-UW271|EPI_ISL_418056|2020-03-13	North America	USA	Connecticut	20200313
US|WA-UW274|EPI_ISL_418059|2020-03-13	North America	USA	unknown	20200313
US|WA-UW295|EPI_ISL_418080|2020-03-15	North America	USA	Washington	20200315
US|WA-UW297|EPI_ISL_418082|2020-03-15	North America	USA	Washington	20200315
US|WA-UW277|EPI_ISL_418062|2020-03-14	North America	USA	Washington	20200314
US|WA-UW265|EPI_ISL_418050|2020-03-16	North America	USA	Washington	20200316
US|WA-UW245|EPI_ISL_418030|2020-03-16	North America	USA	Washington	20200316
US|WA-UW261|EPI_ISL_418046|2020-03-16	North America	USA	Washington	20200316
US|WA-UW279|EPI_ISL_418064|2020-03-15	North America	USA	Washington	20200315
US|WA-UW244|EPI_ISL_418029|2020-03-16	North America	USA	Washington	20200316
US|WA-UW285|EPI_ISL_418070|2020-03-14	North America	USA	Washington	20200314
US|WA-UW262|EPI_ISL_418047|2020-03-16	North America	USA	Washington	20200316
US|WA-UW253|EPI_ISL_418038|2020-03-15	North America	USA	Washington	20200315
US|WA-UW270|EPI_ISL_418055|2020-03-14	North America	USA	Washington	20200314
US|WA-UW292|EPI_ISL_418077|2020-03-15	North America	USA	Washington	20200315
US|CT-UW273|EPI_ISL_418058|2020-03-13	North America	USA	Connecticut	20200313
US|WA-UW248|EPI_ISL_418033|2020-03-16	North America	USA	Washington	20200316
US|WA-UW247|EPI_ISL_418032|2020-03-16	North America	USA	Washington	20200316
US|CT-UW258|EPI_ISL_418043|2020-03-14	North America	USA	Connecticut	20200314
US|WA-UW286|EPI_ISL_418071|2020-03-15	North America	USA	Washington	20200315
US|WA-UW284|EPI_ISL_418069|2020-03-14	North America	USA	Washington	20200314
US|WA-UW290|EPI_ISL_418075|2020-03-15	North America	USA	Washington	20200315
US|MN-UW243|EPI_ISL_418028|2020-03-13	North America	USA	Minnesota	20200313
US|WA-UW281|EPI_ISL_418066|2020-03-14	North America	USA	Washington	20200314
US|WA-UW249|EPI_ISL_418034|2020-03-16	North America	USA	Washington	20200316
US|WA-UW255|EPI_ISL_418040|2020-03-16	North America	USA	Washington	20200316
US|UNKNOWN-UW276|EPI_ISL_418061|2020-03-13	North America	USA	unknown	20200313
US|VA-DCLS-0014|EPI_ISL_419708|2020-03-12	North America	USA	Virginia	20200312
US|NY-NYUMC39|EPI_ISL_419700|2020-03-18	North America	USA	New York	20200318
US|NY-NYUMC44|EPI_ISL_419705|2020-03-18	North America	USA	New York	20200318
US|NY-NYUMC43|EPI_ISL_419704|2020-03-18	North America	USA	New York	20200318
US|NY-NYUMC42|EPI_ISL_419703|2020-03-18	North America	USA	New York	20200318
US|VA-DCLS-0016|EPI_ISL_419710|2020-03-12	North America	USA	Virginia	20200312
US|VA-DCLS-0020|EPI_ISL_419712|2020-03-10	North America	USA	Virginia	20200310
US|VA-DCLS-0012|EPI_ISL_419706|2020-03-10	North America	USA	Virginia	20200310
US|VA-DCLS-0017|EPI_ISL_419711|2020-03-11	North America	USA	Virginia	20200311
US|VA-DCLS-0021|EPI_ISL_419713|2020-03-11	North America	USA	Virginia	20200311
US|GA_2741|EPI_ISL_419556|2020-02-29	North America	USA	Georgia	20200229
US|OR_2656|EPI_ISL_419558|2020-02-27	North America	USA	Oregon	20200227
US|WA_5030|EPI_ISL_419555|2020-02-27	North America	USA	Washington	20200227
US|CA_2602|EPI_ISL_419554|2020-02-26	North America	USA	California	20200226
US|FL_5091|EPI_ISL_419560|2020-02-28	North America	USA	Florida	20200228
US|FL_5125|EPI_ISL_419559|2020-02-28	North America	USA	Florida	20200228
US|GA_2742|EPI_ISL_419557|2020-02-29	North America	USA	Georgia	20200229
US|RI_0520|EPI_ISL_419553|2020-02-28	North America	USA	Rhode Island	20200228
US|WI-GMF-00281|EPI_ISL_419652|2020-03-25	North America	USA	Wisconsin	20200325
US|NY-NYUMC37|EPI_ISL_419698|2020-03-18	North America	USA	New York	20200318
US|NY-NYUMC36|EPI_ISL_419697|2020-03-18	North America	USA	New York	20200318
US|NY-NYUMC35|EPI_ISL_419696|2020-03-18	North America	USA	New York	20200318
US|WI-GMF-00466|EPI_ISL_419651|2020-03-29	North America	USA	Minnesota	20200329
US|VA-DCLS-0007|EPI_ISL_419258|2020-03-19	North America	USA	Virginia	20200319
US|VA-DCLS-0006|EPI_ISL_419257|2020-03-19	North America	USA	Virginia	20200319
US|VA-DCLS-0010|EPI_ISL_419262|2020-03-09	North America	USA	Virginia	20200309
US|VA-DCLS-0011|EPI_ISL_419263|2020-03-10	North America	USA	Virginia	20200310
US|VA-DCLS-0005|EPI_ISL_419256|2020-03-16	North America	USA	Virginia	20200316
US|VA-DCLS-0008|EPI_ISL_419260|2020-03-08	North America	USA	Virginia	20200308
US|VA-DCLS-0009|EPI_ISL_419261|2020-03-09	North America	USA	Virginia	20200309
US|NY-NYUMC61|EPI_ISL_420576|2020-03-18	North America	USA	New York	20200318
US|UT-00301|EPI_ISL_420814|2020-03-27	North America	USA	Utah	20200327
US|UT-00349|EPI_ISL_420822|2020-03-25	North America	USA	Utah	20200325
US|UT-00297|EPI_ISL_420812|2020-03-27	North America	USA	Utah	20200327
US|UT-00290|EPI_ISL_420810|2020-03-27	North America	USA	Utah	20200327
US|TX_2039|EPI_ISL_420796|2020-02-29	North America	USA	Texas	20200229
US|GA_1320|EPI_ISL_420786|2020-03-03	North America	USA	Georgia	20200303
US|GA_1445|EPI_ISL_420788|2020-03-04	North America	USA	Georgia	20200304
US|IL_1375|EPI_ISL_420789|2020-03-01	North America	USA	Illinois	20200301
US|OR_5430|EPI_ISL_420794|2020-03-01	North America	USA	Oregon	20200301
US|NY-NYUMC65|EPI_ISL_420580|2020-03-18	North America	USA	New York	20200318
US|TX_2967|EPI_ISL_420798|2020-03-01	North America	USA	Texas	20200301
US|NY-NYUMC74|EPI_ISL_420590|2020-03-18	North America	USA	New York	20200318
US|NY-NYUMC62|EPI_ISL_420577|2020-03-18	North America	USA	New York	20200318
US|NY-NYUMC66|EPI_ISL_420581|2020-03-18	North America	USA	New York	20200318
US|NY-NYUMC60|EPI_ISL_420575|2020-03-18	North America	USA	New York	20200318
US|TX_2817|EPI_ISL_420797|2020-03-01	North America	USA	Texas	20200301
US|NY-NYUMC72|EPI_ISL_420588|2020-03-18	North America	USA	New York	20200318
US|NH_0008|EPI_ISL_420792|2020-03-02	North America	USA	New Hampshire	20200302
US|NH_0004|EPI_ISL_420791|2020-02-29	North America	USA	New Hampshire	20200229
US|NY-NYUMC63|EPI_ISL_420578|2020-03-18	North America	USA	New York	20200318
US|NY-NYUMC64|EPI_ISL_420579|2020-03-18	North America	USA	New York	20200318
US|NY-NYUMC73|EPI_ISL_420589|2020-03-18	North America	USA	New York	20200318
US|NY-NYUMC57|EPI_ISL_420572|2020-03-17	North America	USA	New York	20200317
US|NY-NYUMC55|EPI_ISL_420570|2020-03-17	North America	USA	New York	20200317
US|NY-NYUMC56|EPI_ISL_420571|2020-03-18	North America	USA	New York	20200318
US|NY_2929|EPI_ISL_420793|2020-03-02	North America	USA	New York	20200302
US|NY-NYUMC70|EPI_ISL_420586|2020-03-19	North America	USA	New York	20200319
US|AZ_4811|EPI_ISL_420784|2020-03-02	North America	USA	Arizona	20200302
US|NY-NYUMC75|EPI_ISL_420591|2020-03-18	North America	USA	New York	20200318
US|GA_1299|EPI_ISL_420787|2020-03-03	North America	USA	Georgia	20200303
US|NY-NYUMC71|EPI_ISL_420587|2020-03-18	North America	USA	New York	20200318
US|FL_6318|EPI_ISL_420785|2020-03-02	North America	USA	Florida	20200302
US|RI_0556|EPI_ISL_420795|2020-03-01	North America	USA	Rhode Island	20200301
US|NY-NYUMC69|EPI_ISL_420585|2020-03-18	North America	USA	New York	20200318
US|NY-NYUMC54|EPI_ISL_420309|2020-03-19	North America	USA	New York	20200319
US|VA-DCLS-0024|EPI_ISL_420628|2020-03-13	North America	USA	Virginia	20200313
US|NY-NYUMC52|EPI_ISL_420307|2020-03-19	North America	USA	New York	20200319
US|NY-NYUMC49|EPI_ISL_420300|2020-03-18	North America	USA	New York	20200318
US|VA-DCLS-0038|EPI_ISL_420630|2020-03-23	North America	USA	Virginia	20200323
US|VA-DCLS-0034|EPI_ISL_420629|2020-03-20	North America	USA	Virginia	20200320
US|AK-PHL06|EPI_ISL_420305|2020-03-16	North America	USA	Alaska	20200316
US|AK-PHL03|EPI_ISL_420304|2020-03-15	North America	USA	Alaska	20200315
US|AK-PHL02|EPI_ISL_420303|2020-03-15	North America	USA	Alaska	20200315
US|NY-NYUMC50|EPI_ISL_420301|2020-03-18	North America	USA	New York	20200318
US|NY-NYUMC53|EPI_ISL_420308|2020-03-19	North America	USA	New York	20200319
US|NY-NYUMC51|EPI_ISL_420302|2020-03-18	North America	USA	New York	20200318
US|WI-66|EPI_ISL_421324|2020-03-24	North America	USA	Wisconsin	20200324
US|WI-61|EPI_ISL_421319|2020-03-23	North America	USA	Wisconsin	20200323
US|WI-69|EPI_ISL_421327|2020-03-19	North America	USA	Wisconsin	20200319
US|WI-77|EPI_ISL_421335|2020-03-19	North America	USA	Wisconsin	20200319
US|WI-50|EPI_ISL_421308|2020-03-25	North America	USA	Wisconsin	20200325
US|WI-51|EPI_ISL_421309|2020-03-20	North America	USA	Wisconsin	20200320
US|WI-73|EPI_ISL_421331|2020-03-24	North America	USA	Wisconsin	20200324
US|WI-70|EPI_ISL_421328|2020-03-19	North America	USA	Wisconsin	20200319
US|WI-71|EPI_ISL_421329|2020-03-24	North America	USA	Wisconsin	20200324
US|WI-67|EPI_ISL_421325|2020-03-25	North America	USA	Wisconsin	20200325
US|WI-43|EPI_ISL_421301|2020-03-19	North America	USA	Wisconsin	20200319
US|WI-59|EPI_ISL_421317|2020-03-24	North America	USA	Wisconsin	20200324
US|WI-76|EPI_ISL_421334|2020-03-22	North America	USA	Wisconsin	20200322
US|WI-47|EPI_ISL_421305|2020-03-19	North America	USA	Wisconsin	20200319
US|WI-55|EPI_ISL_421313|2020-03-23	North America	USA	Wisconsin	20200323
US|WI-84|EPI_ISL_421343|2020-03-24	North America	USA	Wisconsin	20200324
US|WI-58|EPI_ISL_421316|2020-03-23	North America	USA	Wisconsin	20200323
US|WI-54|EPI_ISL_421312|2020-03-20	North America	USA	Wisconsin	20200320
US|WI-42|EPI_ISL_421300|2020-03-18	North America	USA	Wisconsin	20200318
US|WI-62|EPI_ISL_421320|2020-03-25	North America	USA	Wisconsin	20200325
US|WI-75|EPI_ISL_421333|2020-03-26	North America	USA	Wisconsin	20200326
US|WI-53|EPI_ISL_421311|2020-03-18	North America	USA	Wisconsin	20200318
US|WI-44|EPI_ISL_421302|2020-03-17	North America	USA	Wisconsin	20200317
US|WI-74|EPI_ISL_421332|2020-03-20	North America	USA	Wisconsin	20200320
US|WI-63|EPI_ISL_421321|2020-03-24	North America	USA	Wisconsin	20200324
US|WI-52|EPI_ISL_421310|2020-03-18	North America	USA	Wisconsin	20200318
US|WI-83|EPI_ISL_421342|2020-03-25	North America	USA	Wisconsin	20200325
US|WI-56|EPI_ISL_421314|2020-03-18	North America	USA	Wisconsin	20200318
US|WI-48|EPI_ISL_421306|2020-03-25	North America	USA	Wisconsin	20200325
US|WI-72|EPI_ISL_421330|2020-03-25	North America	USA	Wisconsin	20200325
US|WI-68|EPI_ISL_421326|2020-03-24	North America	USA	Wisconsin	20200324
US|WI-79|EPI_ISL_421338|2020-03-23	North America	USA	Wisconsin	20200323
US|WI-64|EPI_ISL_421322|2020-03-24	North America	USA	Wisconsin	20200324
US|WI-57|EPI_ISL_421315|2020-03-19	North America	USA	Wisconsin	20200319
US|WI-46|EPI_ISL_421304|2020-03-22	North America	USA	Wisconsin	20200322
US|WI-45|EPI_ISL_421303|2020-03-22	North America	USA	Wisconsin	20200322
US|WI-65|EPI_ISL_421323|2020-03-22	North America	USA	Wisconsin	20200322
US|WI-78|EPI_ISL_421336|2020-03-24	North America	USA	Wisconsin	20200324
US|WI-82|EPI_ISL_421341|2020-03-25	North America	USA	Wisconsin	20200325
US|WI-60|EPI_ISL_421318|2020-03-19	North America	USA	Wisconsin	20200319
US|WI-49|EPI_ISL_421307|2020-03-25	North America	USA	Wisconsin	20200325
US|WI-81|EPI_ISL_421340|2020-03-25	North America	USA	Wisconsin	20200325
US|WI-80|EPI_ISL_421339|2020-03-24	North America	USA	Wisconsin	20200324
US|NY-PV08413|EPI_ISL_421376|2020-03-16	North America	USA	New York	20200316
US|NY-PV08122|EPI_ISL_421351|2020-03-11	North America	USA	New York	20200311
US|NY-PV08123|EPI_ISL_421352|2020-03-14	North America	USA	New York	20200314
US|NY-PV08435|EPI_ISL_421390|2020-03-18	North America	USA	New York	20200318
US|NY-PV08403|EPI_ISL_421371|2020-03-17	North America	USA	New York	20200317
US|NY-PV08428|EPI_ISL_421386|2020-03-19	North America	USA	New York	20200319
US|NY-PV08425|EPI_ISL_421383|2020-03-18	North America	USA	New York	20200318
US|NY-PV08401|EPI_ISL_421369|2020-03-16	North America	USA	New York	20200316
US|NY-PV08429|EPI_ISL_421387|2020-03-19	North America	USA	New York	20200319
US|NY-PV08426|EPI_ISL_421384|2020-03-18	North America	USA	New York	20200318
US|NY-PV08415|EPI_ISL_421378|2020-03-16	North America	USA	New York	20200316
US|NY-PV08109|EPI_ISL_421348|2020-03-17	North America	USA	New York	20200317
US|NY-PV08443|EPI_ISL_421394|2020-03-17	North America	USA	New York	20200317
US|NY-PV08436|EPI_ISL_421391|2020-03-18	North America	USA	New York	20200318
US|NY-PV08445|EPI_ISL_421396|2020-03-18	North America	USA	New York	20200318
US|NY-PV08448|EPI_ISL_421399|2020-03-17	North America	USA	New York	20200317
US|WY-WYPHL004|EPI_ISL_421346|2020-03-14	North America	USA	Wyoming	20200314
US|NY-PV08121|EPI_ISL_421350|2020-03-17	North America	USA	New York	20200317
US|NY-PV08125|EPI_ISL_421354|2020-03-13	North America	USA	New York	20200313
US|NY-PV08120|EPI_ISL_421349|2020-03-17	North America	USA	New York	20200317
US|NY-PV08416|EPI_ISL_421379|2020-03-17	North America	USA	New York	20200317
US|NY-PV08427|EPI_ISL_421385|2020-03-19	North America	USA	New York	20200319
US|NY-PV08402|EPI_ISL_421370|2020-03-16	North America	USA	New York	20200316
US|NY-PV08447|EPI_ISL_421398|2020-03-17	North America	USA	New York	20200317
US|NY-PV08444|EPI_ISL_421395|2020-03-17	North America	USA	New York	20200317
US|NY-PV08432|EPI_ISL_421388|2020-03-18	North America	USA	New York	20200318
US|NY-PV08434|EPI_ISL_421389|2020-03-18	North America	USA	New York	20200318
US|NY-PV08412|EPI_ISL_421375|2020-03-16	North America	USA	New York	20200316
US|NY-PV08446|EPI_ISL_421397|2020-03-17	North America	USA	New York	20200317
US|UT-00364|EPI_ISL_421563|2020-03-29	North America	USA	Utah	20200329
US|UT-00035|EPI_ISL_421560|2020-03-18	North America	USA	Utah	20200318
US|UT-00139|EPI_ISL_421562|2020-03-19	North America	USA	Utah	20200319
US|UT-00055|EPI_ISL_421561|2020-03-17	North America	USA	Utah	20200317
US|WY-WYPHL018|EPI_ISL_421552|2020-03-19	North America	USA	Wyoming	20200319
US|WY-WYPHL011|EPI_ISL_421548|2020-03-14	North America	USA	Wyoming	20200314
US|WY-WYPHL012|EPI_ISL_421549|2020-03-14	North America	USA	Wyoming	20200314
US|WY-WYPHL006|EPI_ISL_421543|2020-03-15	North America	USA	Wyoming	20200315
US|WY-WYPHL007|EPI_ISL_421544|2020-03-15	North America	USA	Wyoming	20200315
US|WY-WYPHL008|EPI_ISL_421545|2020-03-15	North America	USA	Wyoming	20200315
US|WY-WYPHL015|EPI_ISL_421551|2020-03-18	North America	USA	Wyoming	20200318
US|WY-WYPHL014|EPI_ISL_421550|2020-03-16	North America	USA	Wyoming	20200316
US|NY-PV09088|EPI_ISL_421628|2020-03-19	North America	USA	New York	20200319
US|MN128-MDH128|EPI_ISL_421684|2020-03-16	North America	USA	Minnesota	20200316
US|OSUP0109|EPI_ISL_421660|2020-04-01	North America	USA	Ohio	20200401
US|NY-PV09075|EPI_ISL_421621|2020-03-20	North America	USA	New York	20200320
US|NY-PV09083|EPI_ISL_421626|2020-03-21	North America	USA	New York	20200321
US|MN130-MDH130|EPI_ISL_421686|2020-03-17	North America	USA	Minnesota	20200317
US|MN129-MDH129|EPI_ISL_421685|2020-03-16	North America	USA	Minnesota	20200316
US|MN124-MDH124|EPI_ISL_421683|2020-03-15	North America	USA	Minnesota	20200315
US|NY-PV09098|EPI_ISL_421632|2020-03-19	North America	USA	New York	20200319
US|NY-PV09097|EPI_ISL_421631|2020-03-18	North America	USA	New York	20200318
US|NY-PV09092|EPI_ISL_421630|2020-03-18	North America	USA	New York	20200318
US|NY-PV09103|EPI_ISL_421635|2020-03-21	North America	USA	New York	20200321
US|NY-PV09077|EPI_ISL_421623|2020-03-20	North America	USA	New York	20200320
US|NY-PV09090|EPI_ISL_421629|2020-03-19	North America	USA	New York	20200319
US|NY-PV09102|EPI_ISL_421634|2020-03-21	North America	USA	New York	20200321
US|NY-PV09079|EPI_ISL_421624|2020-03-20	North America	USA	New York	20200320
US|NY-PV09087|EPI_ISL_421627|2020-03-18	North America	USA	New York	20200318
US|NY-PV09099|EPI_ISL_421633|2020-03-18	North America	USA	New York	20200318
US|NY-NYUMC80|EPI_ISL_421581|2020-03-18	North America	USA	New York	20200318
US|NY-NYUMC77|EPI_ISL_421578|2020-03-18	North America	USA	New York	20200318
US|NY-NYUMC78|EPI_ISL_421579|2020-03-18	North America	USA	New York	20200318
US|NY-NYUMC76|EPI_ISL_421577|2020-03-18	North America	USA	New York	20200318
US|NY-PV09170|EPI_ISL_422532|2020-03-19	North America	USA	New York	20200319
US|NY-PV09152|EPI_ISL_422520|2020-03-21	North America	USA	New York	20200321
US|NY-PV09121|EPI_ISL_422496|2020-03-19	North America	USA	New York	20200319
US|NY-PV09069|EPI_ISL_422490|2020-03-20	North America	USA	New York	20200320
US|NY-PV09139|EPI_ISL_422510|2020-03-20	North America	USA	New York	20200320
US|NY-PV09163|EPI_ISL_422527|2020-03-21	North America	USA	New York	20200321
US|NY-PV09176|EPI_ISL_422535|2020-03-19	North America	USA	New York	20200319
US|NY-PV09138|EPI_ISL_422509|2020-03-20	North America	USA	New York	20200320
US|NY-PV09116|EPI_ISL_422492|2020-03-19	North America	USA	New York	20200319
US|NY-PV09145|EPI_ISL_422516|2020-03-20	North America	USA	New York	20200320
US|NY-PV09181|EPI_ISL_422540|2020-03-19	North America	USA	New York	20200319
US|NY-PV09147|EPI_ISL_422517|2020-03-20	North America	USA	New York	20200320
US|NY-PV09154|EPI_ISL_422522|2020-03-22	North America	USA	New York	20200322
US|NY-PV09156|EPI_ISL_422523|2020-03-21	North America	USA	New York	20200321
US|NY-PV09182|EPI_ISL_422541|2020-03-19	North America	USA	New York	20200319
US|NY-PV09129|EPI_ISL_422503|2020-03-19	North America	USA	New York	20200319
US|NY-PV09197|EPI_ISL_422552|2020-03-20	North America	USA	New York	20200320
US|NY-PV09128|EPI_ISL_422502|2020-03-19	North America	USA	New York	20200319
US|NY-PV09158|EPI_ISL_422525|2020-03-22	North America	USA	New York	20200322
US|NY-PV09199|EPI_ISL_422554|2020-03-21	North America	USA	New York	20200321
US|NY-PV09183|EPI_ISL_422542|2020-03-19	North America	USA	New York	20200319
US|NY-PV09125|EPI_ISL_422499|2020-03-19	North America	USA	New York	20200319
US|NY-PV09045|EPI_ISL_422488|2020-03-21	North America	USA	New York	20200321
US|NY-PV09122|EPI_ISL_422497|2020-03-19	North America	USA	New York	20200319
US|NY-PV09115|EPI_ISL_422491|2020-03-19	North America	USA	New York	20200319
US|NY-PV09178|EPI_ISL_422537|2020-03-19	North America	USA	New York	20200319
US|NY-PV09189|EPI_ISL_422546|2020-03-19	North America	USA	New York	20200319
US|NY-PV09200|EPI_ISL_422555|2020-03-22	North America	USA	New York	20200322
US|NY-PV09168|EPI_ISL_422530|2020-03-22	North America	USA	New York	20200322
US|NY-PV09195|EPI_ISL_422551|2020-03-20	North America	USA	New York	20200320
US|NY-PV09151|EPI_ISL_422519|2020-03-22	North America	USA	New York	20200322
US|NY-PV09172|EPI_ISL_422534|2020-03-19	North America	USA	New York	20200319
US|NY-PV09137|EPI_ISL_422508|2020-03-20	North America	USA	New York	20200320
US|NY-PV09194|EPI_ISL_422550|2020-03-20	North America	USA	New York	20200320
US|NY-PV09164|EPI_ISL_422528|2020-03-21	North America	USA	New York	20200321
US|NY-PV09143|EPI_ISL_422514|2020-03-20	North America	USA	New York	20200320
US|NY-PV09135|EPI_ISL_422507|2020-03-20	North America	USA	New York	20200320
US|NY-PV09190|EPI_ISL_422547|2020-03-20	North America	USA	New York	20200320
US|NY-PV09132|EPI_ISL_422505|2020-03-19	North America	USA	New York	20200319
US|NY-PV09142|EPI_ISL_422513|2020-03-20	North America	USA	New York	20200320
US|NY-PV09126|EPI_ISL_422500|2020-03-19	North America	USA	New York	20200319
US|NY-PV09130|EPI_ISL_422504|2020-03-19	North America	USA	New York	20200319
US|NY-PV09157|EPI_ISL_422524|2020-03-22	North America	USA	New York	20200322
US|NY-PV09140|EPI_ISL_422511|2020-03-20	North America	USA	New York	20200320
US|NY-PV09192|EPI_ISL_422548|2020-03-20	North America	USA	New York	20200320
US|NY-PV09187|EPI_ISL_422544|2020-03-20	North America	USA	New York	20200320
US|NY-PV09169|EPI_ISL_422531|2020-03-19	North America	USA	New York	20200319
US|NY-PV09186|EPI_ISL_422543|2020-03-20	North America	USA	New York	20200320
US|NY-PV09134|EPI_ISL_422506|2020-03-19	North America	USA	New York	20200319
US|NY-PV09198|EPI_ISL_422553|2020-03-20	North America	USA	New York	20200320
US|NY-PV09144|EPI_ISL_422515|2020-03-20	North America	USA	New York	20200320
US|NY-PV09119|EPI_ISL_422494|2020-03-19	North America	USA	New York	20200319
US|NY-PV09123|EPI_ISL_422498|2020-03-19	North America	USA	New York	20200319
US|NY-PV09193|EPI_ISL_422549|2020-03-20	North America	USA	New York	20200320
US|NY-PV09127|EPI_ISL_422501|2020-03-19	North America	USA	New York	20200319
US|NY-PV09171|EPI_ISL_422533|2020-03-19	North America	USA	New York	20200319
US|NY-PV09165|EPI_ISL_422529|2020-03-22	North America	USA	New York	20200322
US|NY-PV09153|EPI_ISL_422521|2020-03-22	North America	USA	New York	20200322
US|NY-PV09180|EPI_ISL_422539|2020-03-19	North America	USA	New York	20200319
US|NY-PV09177|EPI_ISL_422536|2020-03-19	North America	USA	New York	20200319
US|NY-PV09120|EPI_ISL_422495|2020-03-19	North America	USA	New York	20200319
US|NY-PV09057|EPI_ISL_422489|2020-03-21	North America	USA	New York	20200321
US|WA-UW-1435|EPI_ISL_423024|2020-03-17	North America	USA	Washington	20200317
US|WA-UW-1748|EPI_ISL_424221|2020-03-21	North America	USA	Washington	20200321
US|WA-UW-1677|EPI_ISL_424214|2020-03-20	North America	USA	Washington	20200320
US|WA-UW-1729|EPI_ISL_424220|2020-03-21	North America	USA	Washington	20200321
US|WA-UW-1826|EPI_ISL_424273|2020-03-22	North America	USA	Washington	20200322
US|WA-UW-1827|EPI_ISL_424271|2020-03-22	North America	USA	Washington	20200322
US|WA-UW-1905|EPI_ISL_424295|2020-03-23	North America	USA	Washington	20200323
US|WA-UW-1709|EPI_ISL_424230|2020-03-21	North America	USA	Washington	20200321
US|WA-UW-1835|EPI_ISL_424282|2020-03-23	North America	USA	Washington	20200323
US|WA-UW-1695|EPI_ISL_424219|2020-03-20	North America	USA	Washington	20200320
US|WA-UW-1731|EPI_ISL_424231|2020-03-21	North America	USA	Washington	20200321
US|WA-UW-1570|EPI_ISL_423020|2020-03-19	North America	USA	Washington	20200319
US|UNKNOWN-UW-1818|EPI_ISL_424266|2020-03-22	North America	USA	unknown	20200322
US|WA-UW-1730|EPI_ISL_424240|2020-03-21	North America	USA	Washington	20200321
US|WA-UW-1821|EPI_ISL_424275|2020-03-22	North America	USA	Washington	20200322
US|WA-UW-1850|EPI_ISL_424279|2020-03-23	North America	USA	Washington	20200323
US|WA-UW-1824|EPI_ISL_424274|2020-03-22	North America	USA	Washington	20200322
US|WA-UW-1473|EPI_ISL_423027|2020-03-18	North America	USA	Washington	20200318
US|WA-UW-1588|EPI_ISL_423012|2020-03-19	North America	USA	Washington	20200319
US|WA-UW-1690|EPI_ISL_424216|2020-03-19	North America	USA	Washington	20200319
US|WA-UW-1853|EPI_ISL_424290|2020-03-23	North America	USA	Washington	20200323
US|WA-UW-1796|EPI_ISL_424254|2020-03-21	North America	USA	Washington	20200321
US|WA-UW-1741|EPI_ISL_424238|2020-03-21	North America	USA	Washington	20200321
US|WA-UW-1762|EPI_ISL_424245|2020-03-21	North America	USA	Washington	20200321
US|WA-UW-1732|EPI_ISL_424236|2020-03-21	North America	USA	Washington	20200321
US|UNKNOWN-UW-1832|EPI_ISL_424255|2020-03-16	North America	USA	unknown	20200316
US|WA-UW-1868|EPI_ISL_424280|2020-03-23	North America	USA	Washington	20200323
US|WA-UW-1586|EPI_ISL_423013|2020-03-19	North America	USA	Washington	20200319
US|WA-UW-1775|EPI_ISL_424257|2020-03-22	North America	USA	Washington	20200322
US|WA-UW-1745|EPI_ISL_424224|2020-03-21	North America	USA	Washington	20200321
US|WA-UW-1552|EPI_ISL_423015|2020-03-19	North America	USA	Washington	20200319
US|WA-UW-1440|EPI_ISL_423026|2020-03-18	North America	USA	Washington	20200318
US|WA-UW-1792|EPI_ISL_424253|2020-03-21	North America	USA	Washington	20200321
US|WA-UW-1864|EPI_ISL_424281|2020-03-23	North America	USA	Washington	20200323
US|WA-UW-1765|EPI_ISL_424209|2020-03-20	North America	USA	Washington	20200320
US|WA-UW-1708|EPI_ISL_424232|2020-03-21	North America	USA	Washington	20200321
US|WA-UW-1920|EPI_ISL_424298|2020-03-23	North America	USA	Washington	20200323
US|WA-UW-1828|EPI_ISL_424269|2020-03-22	North America	USA	Washington	20200322
US|WA-UW-1591|EPI_ISL_423017|2020-03-19	North America	USA	Washington	20200319
US|WA-UW-1670|EPI_ISL_424213|2020-03-20	North America	USA	Washington	20200320
US|WA-UW-1735|EPI_ISL_424241|2020-03-21	North America	USA	Washington	20200321
US|WA-UW-1919|EPI_ISL_424296|2020-03-23	North America	USA	Washington	20200323
US|WA-UW-1718|EPI_ISL_424210|2020-03-20	North America	USA	Washington	20200320
US|OR-UW-1849|EPI_ISL_424286|2020-03-20	North America	USA	Oregon	20200320
US|WA-UW-1843|EPI_ISL_424287|2020-03-23	North America	USA	Washington	20200323
US|WA-UW-1785|EPI_ISL_424250|2020-03-19	North America	USA	Washington	20200319
US|UNKNOWN-UW-1816|EPI_ISL_424268|2020-03-22	North America	USA	unknown	20200322
US|UNKNOWN-UW-1817|EPI_ISL_424267|2020-03-22	North America	USA	unknown	20200322
US|WA-UW-1441|EPI_ISL_423025|2020-03-18	North America	USA	Washington	20200318
US|WA-UW-1784|EPI_ISL_424261|2020-03-21	North America	USA	Washington	20200321
US|WA-UW-1782|EPI_ISL_424262|2020-03-22	North America	USA	Washington	20200322
US|WA-UW-1705|EPI_ISL_424226|2020-03-21	North America	USA	Washington	20200321
US|WA-UW-1863|EPI_ISL_424284|2020-03-23	North America	USA	Washington	20200323
US|WA-UW-1913|EPI_ISL_424297|2020-03-23	North America	USA	Washington	20200323
US|WA-UW-1840|EPI_ISL_424252|2020-03-23	North America	USA	Washington	20200323
US|WA-UW-1587|EPI_ISL_423014|2020-03-19	North America	USA	Washington	20200319
US|WA-UW-1822|EPI_ISL_424276|2020-03-22	North America	USA	Washington	20200322
US|WA-UW-1760|EPI_ISL_424247|2020-03-21	North America	USA	Washington	20200321
US|UNKNOWN-UW-1791|EPI_ISL_424249|2020-03-20	North America	USA	unknown	20200320
US|WA-UW-1778|EPI_ISL_424258|2020-03-22	North America	USA	Washington	20200322
US|WA-UW-1682|EPI_ISL_424218|2020-03-20	North America	USA	Washington	20200320
US|WA-UW-1744|EPI_ISL_424223|2020-03-21	North America	USA	Washington	20200321
US|WA-UW-1805|EPI_ISL_424264|2020-03-22	North America	USA	Washington	20200322
US|WA-UW-1578|EPI_ISL_423016|2020-03-19	North America	USA	Washington	20200319
US|WA-UW-1562|EPI_ISL_423022|2020-03-19	North America	USA	Washington	20200319
US|WA-UW-1860|EPI_ISL_424289|2020-03-23	North America	USA	Washington	20200323
US|WA-UW-1855|EPI_ISL_424292|2020-03-23	North America	USA	Washington	20200323
US|WA-UW-1756|EPI_ISL_424243|2020-03-21	North America	USA	Washington	20200321
US|WA-UW-1700|EPI_ISL_424222|2020-03-20	North America	USA	Washington	20200320
US|WA-UW-1702|EPI_ISL_424228|2020-03-21	North America	USA	Washington	20200321
US|WA-UW-1846|EPI_ISL_424288|2020-03-22	North America	USA	Washington	20200322
US|OR-UW-1851|EPI_ISL_424285|2020-03-21	North America	USA	Oregon	20200321
US|WA-UW-1698|EPI_ISL_424204|2020-03-20	North America	USA	Washington	20200320
US|WA-UW-1574|EPI_ISL_423019|2020-03-19	North America	USA	Washington	20200319
US|WA-UW-1872|EPI_ISL_424294|2020-03-23	North America	USA	Washington	20200323
US|WA-UW-1758|EPI_ISL_424246|2020-03-21	North America	USA	Washington	20200321
US|WA-UW-1772|EPI_ISL_424233|2020-03-21	North America	USA	Washington	20200321
US|WA-UW-1904|EPI_ISL_424299|2020-03-23	North America	USA	Washington	20200323
US|WA-UW-1753|EPI_ISL_424242|2020-03-21	North America	USA	Washington	20200321
US|WA-UW-1774|EPI_ISL_424256|2020-03-22	North America	USA	Washington	20200322
US|WA-UW-1733|EPI_ISL_424235|2020-03-21	North America	USA	Washington	20200321
US|WA-UW-1750|EPI_ISL_424239|2020-03-21	North America	USA	Washington	20200321
US|WA-UW-1569|EPI_ISL_423021|2020-03-19	North America	USA	Washington	20200319
US|WA-UW-1722|EPI_ISL_424234|2020-03-21	North America	USA	Washington	20200321
US|WA-UW-1680|EPI_ISL_424215|2020-03-20	North America	USA	Washington	20200320
US|WA-UW-1652|EPI_ISL_424203|2020-03-20	North America	USA	Washington	20200320
US|WA-UW-1716|EPI_ISL_424207|2020-03-20	North America	USA	Washington	20200320
US|WA-UW-1799|EPI_ISL_424263|2020-03-22	North America	USA	Washington	20200322
US|WA-UW-1706|EPI_ISL_424227|2020-03-21	North America	USA	Washington	20200321
US|WA-UW-1801|EPI_ISL_424251|2020-03-23	North America	USA	Washington	20200323
US|WA-UW-1712|EPI_ISL_424208|2020-03-20	North America	USA	Washington	20200320
US|WA-UW-1689|EPI_ISL_424211|2020-03-19	North America	USA	Washington	20200319
US|WA-UW-1870|EPI_ISL_424293|2020-03-23	North America	USA	Washington	20200323
US|WA-UW-1770|EPI_ISL_424244|2020-03-22	North America	USA	Washington	20200322
US|WA-UW-1831|EPI_ISL_424270|2020-03-22	North America	USA	Washington	20200322
US|WA-UW-1697|EPI_ISL_424205|2020-03-20	North America	USA	Washington	20200320
US|WA-UW-1576|EPI_ISL_423018|2020-03-19	North America	USA	Washington	20200319
US|WA-UW-1715|EPI_ISL_424212|2020-03-19	North America	USA	Washington	20200319
US|WA-UW-1724|EPI_ISL_424229|2020-03-21	North America	USA	Washington	20200321
US|WA-UW-1797|EPI_ISL_424259|2020-03-22	North America	USA	Washington	20200322
US|WA-UW-1651|EPI_ISL_424202|2020-03-20	North America	USA	Washington	20200320
US|WA-UW-1470|EPI_ISL_423028|2020-03-18	North America	USA	Washington	20200318
US|WA-UW-1723|EPI_ISL_424200|2020-03-20	North America	USA	Washington	20200320
US|WA-UW-1854|EPI_ISL_424291|2020-03-23	North America	USA	Washington	20200323
US|WA-UW-1707|EPI_ISL_424225|2020-03-21	North America	USA	Washington	20200321
US|WA-UW-1739|EPI_ISL_424237|2020-03-21	North America	USA	Washington	20200321
US|WA-UW-1866|EPI_ISL_424278|2020-03-23	North America	USA	Washington	20200323
US|WA-UW-1426|EPI_ISL_423008|2020-03-18	North America	USA	Washington	20200318
US|WA-UW-2008|EPI_ISL_424341|2020-03-24	North America	USA	Washington	20200324
US|WA-UW-1947|EPI_ISL_424327|2020-03-23	North America	USA	Washington	20200323
US|WA-UW-1640|EPI_ISL_424197|2020-03-20	North America	USA	Washington	20200320
US|WA-UW-2016|EPI_ISL_424339|2020-03-24	North America	USA	Washington	20200324
US|WA-UW-1954|EPI_ISL_424325|2020-03-24	North America	USA	Washington	20200324
US|WA-UW-1478|EPI_ISL_424182|2020-03-18	North America	USA	Washington	20200318
US|WA-UW-1977|EPI_ISL_424337|2020-03-24	North America	USA	Washington	20200324
US|WA-UW-1994|EPI_ISL_424334|2020-03-24	North America	USA	Washington	20200324
US|WA-UW-1422|EPI_ISL_424184|2020-03-18	North America	USA	Washington	20200318
US|WA-UW-1907|EPI_ISL_424331|2020-03-22	North America	USA	Washington	20200322
US|WA-UW-1890|EPI_ISL_424316|2020-03-24	North America	USA	Washington	20200324
US|WA-UW-1921|EPI_ISL_424314|2020-03-24	North America	USA	Washington	20200324
US|WA-UW-1956|EPI_ISL_424313|2020-03-24	North America	USA	Washington	20200324
US|WA-UW-1955|EPI_ISL_424312|2020-03-24	North America	USA	Washington	20200324
US|WA-UW-1881|EPI_ISL_424309|2020-03-24	North America	USA	Washington	20200324
US|ID-UW-1935|EPI_ISL_424319|2020-03-22	North America	USA	Idaho	20200322
US|WA-UW-1998|EPI_ISL_424335|2020-03-24	North America	USA	Washington	20200324
US|WA-UW-1888|EPI_ISL_424310|2020-03-23	North America	USA	Washington	20200323
US|WA-UW-1603|EPI_ISL_423005|2020-03-19	North America	USA	Washington	20200319
US|WA-UW-1583|EPI_ISL_423003|2020-03-19	North America	USA	Washington	20200319
US|OR-UW-1887|EPI_ISL_424308|2020-03-22	North America	USA	Oregon	20200322
US|WA-UW-1944|EPI_ISL_424323|2020-03-24	North America	USA	Washington	20200324
US|WA-UW-1666|EPI_ISL_424196|2020-03-20	North America	USA	Washington	20200320
US|WA-UW-1986|EPI_ISL_424338|2020-03-24	North America	USA	Washington	20200324
US|WA-UW-1988|EPI_ISL_424336|2020-03-24	North America	USA	Washington	20200324
US|WA-UW-1683|EPI_ISL_424191|2020-03-20	North America	USA	Washington	20200320
US|WA-UW-1984|EPI_ISL_424329|2020-03-24	North America	USA	Washington	20200324
US|WA-UW-1599|EPI_ISL_423033|2020-03-18	North America	USA	Washington	20200318
US|WA-UW-1448|EPI_ISL_423007|2020-03-19	North America	USA	Washington	20200319
US|WA-UW-1581|EPI_ISL_423004|2020-03-19	North America	USA	Washington	20200319
US|WA-UW-1965|EPI_ISL_424324|2020-03-24	North America	USA	Washington	20200324
US|WA-UW-1645|EPI_ISL_424188|2020-03-20	North America	USA	Washington	20200320
US|WA-UW-1471|EPI_ISL_423029|2020-03-18	North America	USA	Washington	20200318
US|WA-UW-1593|EPI_ISL_423002|2020-03-19	North America	USA	Washington	20200319
US|WA-UW-1917|EPI_ISL_424332|2020-03-22	North America	USA	Washington	20200322
US|WA-UW-1608|EPI_ISL_423032|2020-03-18	North America	USA	Washington	20200318
US|WA-UW-1567|EPI_ISL_423001|2020-03-19	North America	USA	Washington	20200319
US|WA-UW-1646|EPI_ISL_424187|2020-03-20	North America	USA	Washington	20200320
US|WA-UW-1880|EPI_ISL_424311|2020-03-24	North America	USA	Washington	20200324
US|WA-UW-1644|EPI_ISL_424186|2020-03-20	North America	USA	Washington	20200320
US|WA-UW-1726|EPI_ISL_424195|2020-03-21	North America	USA	Washington	20200321
US|WA-UW-1661|EPI_ISL_424194|2020-03-20	North America	USA	Washington	20200320
US|WA-UW-1879|EPI_ISL_424300|2020-03-21	North America	USA	Washington	20200321
US|WA-UW-2006|EPI_ISL_424333|2020-03-24	North America	USA	Washington	20200324
US|WA-UW-1436|EPI_ISL_424183|2020-03-18	North America	USA	Washington	20200318
US|WA-UW-1728|EPI_ISL_424193|2020-03-21	North America	USA	Washington	20200321
US|WA-UW-1446|EPI_ISL_423010|2020-03-18	North America	USA	Washington	20200318
US|WA-UW-2009|EPI_ISL_424340|2020-03-24	North America	USA	Washington	20200324
US|WA-UW-1930|EPI_ISL_424304|2020-03-24	North America	USA	Washington	20200324
US|WA-UW-1561|EPI_ISL_423011|2020-03-19	North America	USA	Washington	20200319
US|ID-UW-1925|EPI_ISL_424321|2020-03-20	North America	USA	Idaho	20200320
US|ID-UW-1934|EPI_ISL_424322|2020-03-20	North America	USA	Idaho	20200320
US|WA-UW-1433|EPI_ISL_423030|2020-03-18	North America	USA	Washington	20200318
US|WA-UW-1420|EPI_ISL_423000|2020-03-18	North America	USA	Washington	20200318
US|WA-UW-1611|EPI_ISL_423006|2020-03-19	North America	USA	Washington	20200319
US|WA-UW-1928|EPI_ISL_424317|2020-03-24	North America	USA	Washington	20200324
US|WA-UW-1865|EPI_ISL_424330|2020-03-23	North America	USA	Washington	20200323
US|WA-UW-1968|EPI_ISL_424326|2020-03-20	North America	USA	Washington	20200320
US|WA-UW-1874|EPI_ISL_424306|2020-03-23	North America	USA	Washington	20200323
US|WA-UW-1425|EPI_ISL_423031|2020-03-18	North America	USA	Washington	20200318
US|ID-UW-1957|EPI_ISL_424315|2020-03-20	North America	USA	Idaho	20200320
US|CT-UW-1365|EPI_ISL_424174|2020-03-13	North America	USA	Connecticut	20200313
US|WA-UW-1341|EPI_ISL_424179|2020-03-17	North America	USA	Washington	20200317
US|UNKNOWN-UW-1402|EPI_ISL_424181|2020-03-16	North America	USA	unknown	20200316
US|WA-UW-1362|EPI_ISL_424175|2020-03-17	North America	USA	Washington	20200317
US|WA-UW-1616|EPI_ISL_424167|2020-03-19	North America	USA	Washington	20200319
US|WA-UW-1620|EPI_ISL_424166|2020-03-19	North America	USA	Washington	20200319
US|WA-UW-1538|EPI_ISL_424169|2020-03-19	North America	USA	Washington	20200319
US|WA-UW-1472|EPI_ISL_424176|2020-03-17	North America	USA	Washington	20200317
US|WA-UW-1342|EPI_ISL_424178|2020-03-17	North America	USA	Washington	20200317
US|WA-UW-1595|EPI_ISL_424170|2020-03-19	North America	USA	Washington	20200319
US|WA-UW-1294|EPI_ISL_424180|2020-03-18	North America	USA	Washington	20200318
US|IL-UW-1311|EPI_ISL_424173|2020-03-14	North America	USA	Illinois	20200314
US|WA-UW-1297|EPI_ISL_422989|2020-03-18	North America	USA	Washington	20200318
US|UNKNOWN-UW-1292|EPI_ISL_422979|2020-03-16	North America	USA	unknown	20200316
US|WA-UW-1349|EPI_ISL_422999|2020-03-18	North America	USA	Washington	20200318
US|WA-UW-1327|EPI_ISL_422975|2020-03-18	North America	USA	Washington	20200318
US|WA-UW-1308|EPI_ISL_422973|2020-03-17	North America	USA	Washington	20200317
US|UNKNOWN-UW-1312|EPI_ISL_422962|2020-03-16	North America	USA	unknown	20200316
US|WA-UW-1279|EPI_ISL_422974|2020-03-17	North America	USA	Washington	20200317
US|UNKNOWN-UW-1291|EPI_ISL_422978|2020-03-16	North America	USA	unknown	20200316
US|WA-UW-1346|EPI_ISL_422996|2020-03-17	North America	USA	Washington	20200317
US|WA-UW-1329|EPI_ISL_422966|2020-03-16	North America	USA	Washington	20200316
US|UNKNOWN-UW-1407|EPI_ISL_422983|2020-03-17	North America	USA	unknown	20200317
US|WA-UW-1322|EPI_ISL_422994|2020-03-18	North America	USA	Washington	20200318
US|WA-UW-1309|EPI_ISL_422977|2020-03-17	North America	USA	Washington	20200317
US|WA-UW-1417|EPI_ISL_422981|2020-03-17	North America	USA	Washington	20200317
US|WA-UW-1306|EPI_ISL_422976|2020-03-17	North America	USA	Washington	20200317
US|WA-UW-1287|EPI_ISL_422969|2020-03-17	North America	USA	Washington	20200317
US|WA-UW-1269|EPI_ISL_422970|2020-03-17	North America	USA	Washington	20200317
US|WA-UW-1353|EPI_ISL_422987|2020-03-18	North America	USA	Washington	20200318
US|WA-UW-1302|EPI_ISL_422967|2020-03-16	North America	USA	Washington	20200316
US|UNKNOWN-UW-1307|EPI_ISL_422980|2020-03-16	North America	USA	unknown	20200316
US|WA-UW-1319|EPI_ISL_422972|2020-03-17	North America	USA	Washington	20200317
US|WA-UW-1271|EPI_ISL_422963|2020-03-16	North America	USA	Washington	20200316
US|WA-UW-1315|EPI_ISL_422965|2020-03-16	North America	USA	Washington	20200316
US|IL-UW-1265|EPI_ISL_422961|2020-03-13	North America	USA	Illinois	20200313
US|WA-UW-1296|EPI_ISL_422988|2020-03-18	North America	USA	Washington	20200318
US|WA-UW-1304|EPI_ISL_422964|2020-03-16	North America	USA	Washington	20200316
US|WA-UW-1300|EPI_ISL_422984|2020-03-17	North America	USA	Washington	20200317
US|WA-UW-1320|EPI_ISL_422971|2020-03-17	North America	USA	Washington	20200317
US|WA-UW-1334|EPI_ISL_422995|2020-03-17	North America	USA	Washington	20200317
US|UNKNOWN-UW-1403|EPI_ISL_422982|2020-03-16	North America	USA	unknown	20200316
US|WA-UW-1351|EPI_ISL_422997|2020-03-17	North America	USA	Washington	20200317
US|WA-UW-1295|EPI_ISL_422990|2020-03-18	North America	USA	Washington	20200318
US|WA-UW-1338|EPI_ISL_422986|2020-03-18	North America	USA	Washington	20200318
US|WA-UW-1347|EPI_ISL_422992|2020-03-17	North America	USA	Washington	20200317
US|WA-UW-1321|EPI_ISL_422993|2020-03-18	North America	USA	Washington	20200318
US|AZ-ASU2923|EPI_ISL_424669|2020-03-16	North America	USA	Arizona	20200316
US|FL_9655|EPI_ISL_424854|2020-03-05	North America	USA	Florida	20200305
US|SC_3575|EPI_ISL_424842|2020-03-07	North America	USA	South Carolina	20200307
US|SC_3569|EPI_ISL_424841|2020-03-06	North America	USA	South Carolina	20200306
US|AZ-ASU2922|EPI_ISL_424668|2020-03-16	North America	USA	Arizona	20200316
US|AK-PHL037|EPI_ISL_424346|2020-03-21	North America	USA	Alaska	20200321
US|FL_9590|EPI_ISL_424853|2020-03-05	North America	USA	Florida	20200305
US|DC_0004|EPI_ISL_424852|2020-03-06	North America	USA	District of Columbia	20200306
US|IL_0089|EPI_ISL_424851|2020-03-07	North America	USA	Illinois	20200307
US|AZ_8135|EPI_ISL_424849|2020-03-09	North America	USA	Arizona	20200309
US|AZ_8132|EPI_ISL_424848|2020-03-09	North America	USA	Arizona	20200309
US|AK-PHL077|EPI_ISL_424347|2020-03-29	North America	USA	Alaska	20200329
US|IL_0087|EPI_ISL_424850|2020-03-07	North America	USA	Illinois	20200307
US|AZ-ASU2936|EPI_ISL_424671|2020-03-17	North America	USA	Arizona	20200317
US|MA_3699|EPI_ISL_424845|2020-03-06	North America	USA	Massachusetts	20200306
US|MA_3878|EPI_ISL_424846|2020-03-06	North America	USA	Massachusetts	20200306
US|MA_4811|EPI_ISL_424847|2020-03-07	North America	USA	Massachusetts	20200307
US|MA_3672|EPI_ISL_424844|2020-03-06	North America	USA	Massachusetts	20200306
US|MA_0020|EPI_ISL_424843|2020-03-05	North America	USA	Massachusetts	20200305
US|MO_4470|EPI_ISL_424870|2020-03-06	North America	USA	Missouri	20200306
US|GA_1621|EPI_ISL_424858|2020-03-04	North America	USA	Georgia	20200304
US|NJ_3592|EPI_ISL_424878|2020-03-04	North America	USA	New Jersey	20200304
US|LA_0842|EPI_ISL_424868|2020-03-09	North America	USA	Louisiana	20200309
US|UT_8906|EPI_ISL_424890|2020-03-07	North America	USA	Utah	20200307
US|NH_0033|EPI_ISL_424877|2020-03-06	North America	USA	New Hampshire	20200306
US|NC_0024|EPI_ISL_424872|2020-03-08	North America	USA	North Carolina	20200308
US|NY_1922|EPI_ISL_424906|2020-03-04	North America	USA	New York	20200304
US|RI_0702|EPI_ISL_424887|2020-03-05	North America	USA	Rhode Island	20200305
US|OH_0023|EPI_ISL_424880|2020-03-08	North America	USA	Ohio	20200308
US|PA_2937|EPI_ISL_424884|2020-03-08	North America	USA	Pennsylvania	20200308
US|MA_2652|EPI_ISL_424914|2020-03-06	North America	USA	Massachusetts	20200306
US|MA_3653|EPI_ISL_424920|2020-03-06	North America	USA	Massachusetts	20200306
US|MA_8933|EPI_ISL_424909|2020-03-05	North America	USA	Massachusetts	20200305
US|MA_3626|EPI_ISL_424918|2020-03-06	North America	USA	Massachusetts	20200306
US|MA_3623|EPI_ISL_424917|2020-03-06	North America	USA	Massachusetts	20200306
US|MA_3616|EPI_ISL_424916|2020-03-06	North America	USA	Massachusetts	20200306
US|MA_9889|EPI_ISL_424912|2020-03-04	North America	USA	Massachusetts	20200304
US|MA_9704|EPI_ISL_424911|2020-03-04	North America	USA	Massachusetts	20200304
US|MA_9703|EPI_ISL_424910|2020-03-05	North America	USA	Massachusetts	20200305
US|NC_0031|EPI_ISL_424873|2020-03-07	North America	USA	North Carolina	20200307
US|KS_4126|EPI_ISL_424867|2020-03-06	North America	USA	Kansas	20200306
US|PA_2317|EPI_ISL_424883|2020-03-07	North America	USA	Pennsylvania	20200307
US|PA_1881|EPI_ISL_424882|2020-03-05	North America	USA	Pennsylvania	20200305
US|MA_8932|EPI_ISL_424908|2020-03-05	North America	USA	Massachusetts	20200305
US|MA_3642|EPI_ISL_424919|2020-03-07	North America	USA	Massachusetts	20200307
US|MA_3614|EPI_ISL_424915|2020-03-06	North America	USA	Massachusetts	20200306
US|FL_1177|EPI_ISL_424857|2020-03-06	North America	USA	Florida	20200306
US|FL_7169|EPI_ISL_424855|2020-03-02	North America	USA	Florida	20200302
US|PA_4405|EPI_ISL_424886|2020-03-06	North America	USA	Pennsylvania	20200306
US|NJ_3201|EPI_ISL_424901|2020-03-04	North America	USA	New Jersey	20200304
US|MD_0026|EPI_ISL_424869|2020-03-04	North America	USA	Maryland	20200304
US|VA_6352|EPI_ISL_424891|2020-03-08	North America	USA	Virginia	20200308
US|PA_4395|EPI_ISL_424885|2020-03-09	North America	USA	Pennsylvania	20200309
US|PA_1802|EPI_ISL_424881|2020-03-05	North America	USA	Pennsylvania	20200305
US|VA_6377|EPI_ISL_424892|2020-03-08	North America	USA	Virginia	20200308
US|IN_2001|EPI_ISL_424866|2020-03-09	North America	USA	Indiana	20200309
US|NH_0029|EPI_ISL_424876|2020-03-06	North America	USA	New Hampshire	20200306
US|SC_3572|EPI_ISL_424905|2020-03-05	North America	USA	South Carolina	20200305
US|IA_6391|EPI_ISL_424899|2020-03-07	North America	USA	Iowa	20200307
US|VA_6389|EPI_ISL_424894|2020-03-08	North America	USA	Virginia	20200308
US|IA_6390|EPI_ISL_424900|2020-03-07	North America	USA	Iowa	20200307
US|IA_6399|EPI_ISL_424898|2020-03-08	North America	USA	Iowa	20200308
US|IA_6401|EPI_ISL_424897|2020-03-08	North America	USA	Iowa	20200308
US|IA_6396|EPI_ISL_424895|2020-03-08	North America	USA	Iowa	20200308
US|IA_6394|EPI_ISL_424865|2020-03-08	North America	USA	Iowa	20200308
US|IA_6395|EPI_ISL_424896|2020-03-08	North America	USA	Iowa	20200308
US|SC_6370|EPI_ISL_424888|2020-03-08	North America	USA	South Carolina	20200308
US|GA_2118|EPI_ISL_424861|2020-03-08	North America	USA	Georgia	20200308
US|GA_2343|EPI_ISL_424864|2020-03-10	North America	USA	Georgia	20200310
US|SC_3571|EPI_ISL_424904|2020-03-07	North America	USA	South Carolina	20200307
US|SC_3570|EPI_ISL_424903|2020-03-07	North America	USA	South Carolina	20200307
US|SC_3520|EPI_ISL_424902|2020-03-05	North America	USA	South Carolina	20200305
US|GA_1847|EPI_ISL_424859|2020-03-05	North America	USA	Georgia	20200305
US|FL_9656|EPI_ISL_424856|2020-03-06	North America	USA	Florida	20200306
US|NC_6999|EPI_ISL_424871|2020-03-06	North America	USA	North Carolina	20200306
US|UT_8199|EPI_ISL_424889|2020-03-05	North America	USA	Utah	20200305
US|VA_6382|EPI_ISL_424893|2020-03-08	North America	USA	Virginia	20200308
US|NV_0052|EPI_ISL_424879|2020-03-09	North America	USA	Nevada	20200309
US|VA_6171|EPI_ISL_424907|2020-03-06	North America	USA	Virginia	20200306
US|NE_7025|EPI_ISL_424875|2020-03-07	North America	USA	Nebraska	20200307
US|NE_6605|EPI_ISL_424874|2020-03-05	North America	USA	Nebraska	20200305
US|MA_1355|EPI_ISL_424913|2020-03-05	North America	USA	Massachusetts	20200305
US|WA-UW-2074|EPI_ISL_426080|2020-03-25	North America	USA	Washington	20200325
US|WA-UW-2078|EPI_ISL_426081|2020-03-23	North America	USA	Washington	20200323
US|ID-UW-4400|EPI_ISL_426070|2020-03-28	North America	USA	Idaho	20200328
US|WA-UW-2232|EPI_ISL_426121|2020-03-25	North America	USA	Washington	20200325
US|WA-UW-4370|EPI_ISL_426134|2020-03-31	North America	USA	Washington	20200331
US|CT-UW-4366|EPI_ISL_426055|2020-03-30	North America	USA	Connecticut	20200330
US|CT-UW-4346|EPI_ISL_426053|2020-03-30	North America	USA	Connecticut	20200330
US|WA-UW-2137|EPI_ISL_426094|2020-03-24	North America	USA	Washington	20200324
US|ID-UW-2255|EPI_ISL_426063|2020-03-23	North America	USA	Idaho	20200323
US|WA-UW-2218|EPI_ISL_426117|2020-03-25	North America	USA	Washington	20200325
US|ID-UW-2134|EPI_ISL_426058|2020-03-24	North America	USA	Idaho	20200324
US|UN-UW-2069|EPI_ISL_426077|2020-03-21	North America	USA	unknown	20200321
US|WA-UW-2131|EPI_ISL_426092|2020-03-25	North America	USA	Washington	20200325
US|WA-UW-2244|EPI_ISL_426127|2020-03-25	North America	USA	Washington	20200325
US|ID-UW-2174|EPI_ISL_426061|2020-03-23	North America	USA	Idaho	20200323
US|WA-UW-2219|EPI_ISL_426118|2020-03-25	North America	USA	Washington	20200325
US|CT-UW-4347|EPI_ISL_426054|2020-03-30	North America	USA	Connecticut	20200330
US|WA-UW-4406|EPI_ISL_426136|2020-03-31	North America	USA	Washington	20200331
US|WA-UW-4407|EPI_ISL_426137|2020-03-31	North America	USA	Washington	20200331
US|WA-UW-2145|EPI_ISL_426099|2020-03-25	North America	USA	Washington	20200325
US|WA-UW-2140|EPI_ISL_426095|2020-03-25	North America	USA	Washington	20200325
US|WA-UW-2104|EPI_ISL_426087|2020-03-24	North America	USA	Washington	20200324
US|WA-UW-2087|EPI_ISL_426083|2020-03-25	North America	USA	Washington	20200325
US|WA-UW-4404|EPI_ISL_426135|2020-03-30	North America	USA	Washington	20200330
US|WA-UW-2149|EPI_ISL_426101|2020-03-25	North America	USA	Washington	20200325
US|WA-UW-2144|EPI_ISL_426098|2020-03-25	North America	USA	Washington	20200325
US|WA-UW-2240|EPI_ISL_426126|2020-03-26	North America	USA	Washington	20200326
US|WA-UW-2212|EPI_ISL_426113|2020-03-25	North America	USA	Washington	20200325
US|WA-UW-2208|EPI_ISL_426112|2020-03-25	North America	USA	Washington	20200325
US|WA-UW-2215|EPI_ISL_426116|2020-03-25	North America	USA	Washington	20200325
US|WA-UW-2094|EPI_ISL_426085|2020-03-25	North America	USA	Washington	20200325
US|WA-UW-2132|EPI_ISL_426093|2020-03-25	North America	USA	Washington	20200325
US|ID-UW-4355|EPI_ISL_426064|2020-03-27	North America	USA	Idaho	20200327
US|NY-NYUMC144|EPI_ISL_424951|2020-04-01	North America	USA	New York	20200401
US|NY-NYUMC146|EPI_ISL_424953|2020-04-01	North America	USA	New York	20200401
US|NY-NYUMC142|EPI_ISL_424949|2020-04-01	North America	USA	New York	20200401
US|ID-UW-4448|EPI_ISL_426074|2020-03-29	North America	USA	Idaho	20200329
US|ID-UW-4375|EPI_ISL_426066|2020-03-28	North America	USA	Idaho	20200328
US|ID-UW-2160|EPI_ISL_426060|2020-03-23	North America	USA	Idaho	20200323
US|ID-UW-4396|EPI_ISL_426069|2020-03-28	North America	USA	Idaho	20200328
US|NY-NYUMC124|EPI_ISL_424931|2020-04-01	North America	USA	New York	20200401
US|NY-NYUMC123|EPI_ISL_424930|2020-04-01	North America	USA	New York	20200401
US|NY-Wadsworth-11202-01|EPI_ISL_426042|2020-03-06	North America	USA	New York	20200306
US|NY-Wadsworth-10690-01|EPI_ISL_426028|2020-03-04	North America	USA	New York	20200304
US|NY-Wadsworth-10707-01|EPI_ISL_426032|2020-03-04	North America	USA	New York	20200304
US|NY-Wadsworth-11380-01|EPI_ISL_426049|2020-03-06	North America	USA	New York	20200306
US|NY-Wadsworth-11291-01|EPI_ISL_426044|2020-03-06	North America	USA	New York	20200306
US|NY-Wadsworth-10528-01|EPI_ISL_426026|2020-03-03	North America	USA	New York	20200303
US|NY-Wadsworth-10695-01|EPI_ISL_426029|2020-03-04	North America	USA	New York	20200304
US|NY-Wadsworth-10935-01|EPI_ISL_426033|2020-03-04	North America	USA	New York	20200304
US|NY-Wadsworth-10496-01|EPI_ISL_426025|2020-03-03	North America	USA	New York	20200303
US|NY-Wadsworth-10703-01|EPI_ISL_426030|2020-03-04	North America	USA	New York	20200304
US|NY-Wadsworth-10704-01|EPI_ISL_426031|2020-03-04	North America	USA	New York	20200304
US|NY-Wadsworth-10955-01|EPI_ISL_426034|2020-03-04	North America	USA	New York	20200304
US|NY-Wadsworth-10957-02|EPI_ISL_426035|2020-03-04	North America	USA	New York	20200304
US|NY-Wadsworth-10958-01|EPI_ISL_426036|2020-03-04	North America	USA	New York	20200304
US|NY-Wadsworth-10999-01|EPI_ISL_426037|2020-03-05	North America	USA	New York	20200305
US|NY-Wadsworth-11003-01|EPI_ISL_426039|2020-03-05	North America	USA	New York	20200305
US|NY-Wadsworth-11017-01|EPI_ISL_426040|2020-03-05	North America	USA	New York	20200305
US|NY-Wadsworth-11180-01|EPI_ISL_426041|2020-03-06	North America	USA	New York	20200306
US|NY-Wadsworth-11284-01|EPI_ISL_426043|2020-03-06	North America	USA	New York	20200306
US|NY-Wadsworth-11344-01|EPI_ISL_426045|2020-03-06	North America	USA	New York	20200306
US|NY-Wadsworth-11353-01|EPI_ISL_426046|2020-03-06	North America	USA	New York	20200306
US|NY-Wadsworth-11354-01|EPI_ISL_426047|2020-03-06	North America	USA	New York	20200306
US|NY-Wadsworth-11379-01|EPI_ISL_426048|2020-03-06	North America	USA	New York	20200306
US|NY-Wadsworth-11666-01|EPI_ISL_426050|2020-03-08	North America	USA	New York	20200308
US|WA-UW-2250|EPI_ISL_426131|2020-03-24	North America	USA	Washington	20200324
US|WA-UW-2258|EPI_ISL_426133|2020-03-23	North America	USA	Washington	20200323
US|WA-UW-2249|EPI_ISL_426130|2020-03-24	North America	USA	Washington	20200324
US|WA-UW-2230|EPI_ISL_426120|2020-03-25	North America	USA	Washington	20200325
US|WA-UW-2247|EPI_ISL_426129|2020-03-24	North America	USA	Washington	20200324
US|WA-UW-2203|EPI_ISL_426111|2020-03-25	North America	USA	Washington	20200325
US|WA-UW-2228|EPI_ISL_426119|2020-03-23	North America	USA	Washington	20200323
US|WA-UW-2169|EPI_ISL_426103|2020-03-23	North America	USA	Washington	20200323
US|WA-UW-2181|EPI_ISL_426107|2020-03-25	North America	USA	Washington	20200325
US|NY-Wadsworth-10683-01|EPI_ISL_426027|2020-03-04	North America	USA	New York	20200304
US|NY-Wadsworth-11000-01|EPI_ISL_426038|2020-03-05	North America	USA	New York	20200305
US|WA-UW-2180|EPI_ISL_426106|2020-03-24	North America	USA	Washington	20200324
US|ID-UW-2127|EPI_ISL_426057|2020-03-21	North America	USA	Idaho	20200321
US|ID-UW-4380|EPI_ISL_426068|2020-03-27	North America	USA	Idaho	20200327
US|NY-NYUMC141|EPI_ISL_424948|2020-04-01	North America	USA	New York	20200401
US|WA-UW-2234|EPI_ISL_426122|2020-03-24	North America	USA	Washington	20200324
US|WA-UW-2100|EPI_ISL_426086|2020-03-25	North America	USA	Washington	20200325
US|CT-UW-4372|EPI_ISL_426056|2020-03-30	North America	USA	Connecticut	20200330
US|CT-UW-4344|EPI_ISL_426052|2020-03-30	North America	USA	Connecticut	20200330
US|WA-UW-2112|EPI_ISL_426090|2020-03-25	North America	USA	Washington	20200325
US|WA-UW-2108|EPI_ISL_426089|2020-03-24	North America	USA	Washington	20200324
US|UN-UW-2139|EPI_ISL_426078|2020-03-23	North America	USA	unknown	20200323
US|WA-UW-2119|EPI_ISL_426091|2020-03-25	North America	USA	Washington	20200325
US|WA-UW-2091|EPI_ISL_426084|2020-03-24	North America	USA	Washington	20200324
US|NY-NYUMC143|EPI_ISL_424950|2020-04-01	North America	USA	New York	20200401
US|WA-UW-2179|EPI_ISL_426105|2020-03-24	North America	USA	Washington	20200324
US|WA-UW-2192|EPI_ISL_426109|2020-03-25	North America	USA	Washington	20200325
US|ID-UW-2159|EPI_ISL_426059|2020-03-23	North America	USA	Idaho	20200323
US|ID-UW-2198|EPI_ISL_426062|2020-03-24	North America	USA	Idaho	20200324
US|WA-UW-2082|EPI_ISL_426082|2020-03-25	North America	USA	Washington	20200325
US|WA-UW-2164|EPI_ISL_426102|2020-03-25	North America	USA	Washington	20200325
US|WA-UW-2238|EPI_ISL_426125|2020-03-24	North America	USA	Washington	20200324
US|WA-UW-2141|EPI_ISL_426096|2020-03-25	North America	USA	Washington	20200325
US|WA-UW-2214|EPI_ISL_426115|2020-03-25	North America	USA	Washington	20200325
US|NY-NYUMC122|EPI_ISL_424929|2020-03-31	North America	USA	New York	20200331
US|WA-UW-2236|EPI_ISL_426124|2020-03-23	North America	USA	Washington	20200323
US|WA-UW-2213|EPI_ISL_426114|2020-03-25	North America	USA	Washington	20200325
US|NY-Wadsworth-10495-01|EPI_ISL_425224|2020-03-03	North America	USA	New York	20200303
US|NY-Wadsworth-11330-01|EPI_ISL_426328|2020-03-07	North America	USA	New York	20200307
US|NY-Wadsworth-11191-01|EPI_ISL_426325|2020-03-06	North America	USA	New York	20200306
US|NY-Wadsworth-25860-01|EPI_ISL_426320|2020-03-20	North America	USA	New York	20200320
US|NY-Wadsworth-31302-01|EPI_ISL_426301|2020-03-27	North America	USA	New York	20200327
US|NY-Wadsworth-26551-01|EPI_ISL_426318|2020-03-22	North America	USA	New York	20200322
US|NY-Wadsworth-16080-01|EPI_ISL_426296|2020-03-14	North America	USA	New York	20200314
US|NY-Wadsworth-31617-01|EPI_ISL_426321|2020-03-27	North America	USA	New York	20200327
US|WI-GMF-00921|EPI_ISL_426160|2020-04-03	North America	USA	Iowa	20200403
US|NY-Wadsworth-12883-02|EPI_ISL_426293|2020-03-10	North America	USA	New York	20200310
US|NY-Wadsworth-30246-01|EPI_ISL_426308|2020-03-26	North America	USA	New York	20200326
US|NY-Wadsworth-29275-01|EPI_ISL_426314|2020-03-25	North America	USA	New York	20200325
US|WI-GMF-00986|EPI_ISL_426159|2020-04-06	North America	USA	Minnesota	20200406
US|NY-Wadsworth-16480-01|EPI_ISL_426317|2020-03-15	North America	USA	New York	20200315
US|NY-Wadsworth-22874-01|EPI_ISL_426315|2020-03-19	North America	USA	New York	20200319
US|NY-Wadsworth-32851-01|EPI_ISL_426299|2020-03-28	North America	USA	New York	20200328
US|NY-Wadsworth-11207-01|EPI_ISL_426292|2020-03-06	North America	USA	New York	20200306
US|NY-Wadsworth-11717-01|EPI_ISL_426291|2020-03-08	North America	USA	New York	20200308
US|NY-Wadsworth-16166-01|EPI_ISL_426319|2020-03-15	North America	USA	New York	20200315
US|NY-Wadsworth-31930-01|EPI_ISL_426305|2020-03-28	North America	USA	New York	20200328
US|NY-Wadsworth-27804-01|EPI_ISL_426297|2020-03-16	North America	USA	New York	20200316
US|NY-Wadsworth-27073-01|EPI_ISL_426295|2020-03-22	North America	USA	New York	20200322
US|NY-Wadsworth-13468-02|EPI_ISL_426294|2020-03-11	North America	USA	New York	20200311
US|NY-Wadsworth-11735-01|EPI_ISL_426290|2020-03-08	North America	USA	New York	20200308
US|NY-Wadsworth-31488-01|EPI_ISL_426298|2020-03-27	North America	USA	New York	20200327
US|NY-Wadsworth-26088-01|EPI_ISL_426300|2020-03-21	North America	USA	New York	20200321
US|NY-Wadsworth-31364-01|EPI_ISL_426303|2020-03-27	North America	USA	New York	20200327
US|NY-Wadsworth-27162-01|EPI_ISL_426304|2020-03-23	North America	USA	New York	20200323
US|NY-Wadsworth-16004-01|EPI_ISL_426306|2020-03-15	North America	USA	New York	20200315
US|NY-Wadsworth-32104-01|EPI_ISL_426309|2020-03-28	North America	USA	New York	20200328
US|NY-Wadsworth-15616-01|EPI_ISL_426310|2020-03-14	North America	USA	New York	20200314
US|NY-Wadsworth-11736-02|EPI_ISL_426311|2020-03-08	North America	USA	New York	20200308
US|NY-Wadsworth-30878-01|EPI_ISL_426312|2020-03-27	North America	USA	New York	20200327
US|NY-Wadsworth-22503-01|EPI_ISL_426313|2020-03-19	North America	USA	New York	20200319
US|NY-Wadsworth-14726-02|EPI_ISL_426322|2020-03-12	North America	USA	New York	20200312
US|NY-Wadsworth-26856-01|EPI_ISL_426302|2020-03-21	North America	USA	New York	20200321
US|NY-Wadsworth-11190-01|EPI_ISL_426324|2020-03-06	North America	USA	New York	20200306
US|NY-Wadsworth-11245-01|EPI_ISL_426326|2020-03-06	North America	USA	New York	20200306
US|NY-Wadsworth-11249-01|EPI_ISL_426327|2020-03-06	North America	USA	New York	20200306
US|NC_0025|EPI_ISL_426428|2020-03-08	North America	USA	North Carolina	20200308
US|MD_0027|EPI_ISL_426425|2020-03-04	North America	USA	Maryland	20200304
US|PA_2887|EPI_ISL_426434|2020-03-08	North America	USA	Pennsylvania	20200308
US|RI_0882|EPI_ISL_426435|2020-03-09	North America	USA	Rhode Island	20200309
US|HI_4970|EPI_ISL_426420|2020-03-05	North America	USA	Hawaii	20200305
US|CT_9849|EPI_ISL_426416|2020-03-08	North America	USA	Connecticut	20200308
US|MN_0100|EPI_ISL_426426|2020-03-05	North America	USA	Minnesota	20200305
US|WA_0797|EPI_ISL_426453|2020-03-20	North America	USA	Washington	20200320
US|WA_0457|EPI_ISL_426448|2020-03-20	North America	USA	Washington	20200320
US|WA_0441|EPI_ISL_426444|2020-03-19	North America	USA	Washington	20200319
US|HI_7881|EPI_ISL_426421|2020-03-07	North America	USA	Hawaii	20200307
US|WA_0484|EPI_ISL_426451|2020-03-19	North America	USA	Washington	20200319
US|WA_0432|EPI_ISL_426441|2020-03-19	North America	USA	Washington	20200319
US|WA_0422|EPI_ISL_426437|2020-03-19	North America	USA	Washington	20200319
US|WA_0447|EPI_ISL_426446|2020-03-19	North America	USA	Washington	20200319
US|WA_0711|EPI_ISL_426452|2020-03-19	North America	USA	Washington	20200319
US|WA_0418|EPI_ISL_426436|2020-03-19	North America	USA	Washington	20200319
US|WA_0427|EPI_ISL_426438|2020-03-19	North America	USA	Washington	20200319
US|WA_0428|EPI_ISL_426439|2020-03-19	North America	USA	Washington	20200319
US|WA_0429|EPI_ISL_426440|2020-03-19	North America	USA	Washington	20200319
US|WA_0434|EPI_ISL_426442|2020-03-19	North America	USA	Washington	20200319
US|WA_0440|EPI_ISL_426443|2020-03-19	North America	USA	Washington	20200319
US|WA_0442|EPI_ISL_426445|2020-03-19	North America	USA	Washington	20200319
US|WA_0448|EPI_ISL_426447|2020-03-19	North America	USA	Washington	20200319
US|WA_0478|EPI_ISL_426449|2020-03-19	North America	USA	Washington	20200319
US|WA_0480|EPI_ISL_426450|2020-03-19	North America	USA	Washington	20200319
US|GA_2070|EPI_ISL_426417|2020-03-07	North America	USA	Georgia	20200307
US|NY-NYUMC171|EPI_ISL_426626|2020-04-01	North America	USA	New York	20200401
US|NY-NYUMC163|EPI_ISL_426618|2020-04-01	North America	USA	New York	20200401
US|NY-NYUMC166|EPI_ISL_426621|2020-04-01	North America	USA	New York	20200401
US|NY-NYUMC170|EPI_ISL_426625|2020-04-01	North America	USA	New York	20200401
US|NY-NYUMC169|EPI_ISL_426624|2020-04-01	North America	USA	New York	20200401
US|NY-NYUMC164|EPI_ISL_426619|2020-04-01	North America	USA	New York	20200401
US|NY-NYUMC162|EPI_ISL_426617|2020-04-01	North America	USA	New York	20200401
US|NY-NYUMC165|EPI_ISL_426620|2020-04-01	North America	USA	New York	20200401
US|NY-NYUMC167|EPI_ISL_426622|2020-04-01	North America	USA	New York	20200401
US|NY-NYUMC168|EPI_ISL_426623|2020-04-01	North America	USA	New York	20200401
US|LA-096|EPI_ISL_426627|2020-04-06	North America	USA	Louisiana	20200406
US|LA-097|EPI_ISL_426628|2020-04-06	North America	USA	Louisiana	20200406
US|ID-UW-4462|EPI_ISL_427171|2020-03-29	North America	USA	Idaho	20200329
US|WA-UW-3809|EPI_ISL_427174|2020-03-26	North America	USA	Washington	20200326
US|WA-UW-3832|EPI_ISL_427185|2020-03-26	North America	USA	Washington	20200326
US|WA-UW-3844|EPI_ISL_427192|2020-03-25	North America	USA	Washington	20200325
US|WA-UW-3828|EPI_ISL_427183|2020-03-25	North America	USA	Washington	20200325
US|WA-UW-3862|EPI_ISL_427196|2020-03-26	North America	USA	Washington	20200326
US|WA-UW-3871|EPI_ISL_427198|2020-03-26	North America	USA	Washington	20200326
US|WA-UW-3819|EPI_ISL_427180|2020-03-26	North America	USA	Washington	20200326
US|ID-UW-4266|EPI_ISL_427170|2020-03-30	North America	USA	Idaho	20200330
US|WA-UW-3829|EPI_ISL_427184|2020-03-25	North America	USA	Washington	20200325
US|WA-UW-3826|EPI_ISL_427181|2020-03-26	North America	USA	Washington	20200326
US|WA-UW-3838|EPI_ISL_427188|2020-03-26	North America	USA	Washington	20200326
US|ID-UW-4486|EPI_ISL_427172|2020-03-29	North America	USA	Idaho	20200329
US|WA-UW-3855|EPI_ISL_427194|2020-03-26	North America	USA	Washington	20200326
US|WA-UW-3843|EPI_ISL_427191|2020-03-27	North America	USA	Washington	20200327
US|WA-UW-3868|EPI_ISL_427197|2020-03-25	North America	USA	Washington	20200325
US|WA-UW-3880|EPI_ISL_427199|2020-03-26	North America	USA	Washington	20200326
US|WA-UW-3839|EPI_ISL_427189|2020-03-26	North America	USA	Washington	20200326
US|WA-UW-3816|EPI_ISL_427179|2020-03-26	North America	USA	Washington	20200326
US|WA-UW-3841|EPI_ISL_427190|2020-03-26	North America	USA	Washington	20200326
US|WA-UW-3814|EPI_ISL_427177|2020-03-26	North America	USA	Washington	20200326
US|WA-UW-3834|EPI_ISL_427187|2020-03-26	North America	USA	Washington	20200326
US|WA-UW-3827|EPI_ISL_427182|2020-03-26	North America	USA	Washington	20200326
US|WA-UW-3858|EPI_ISL_427195|2020-03-26	North America	USA	Washington	20200326
US|WA-UW-3810|EPI_ISL_427175|2020-03-26	North America	USA	Washington	20200326
US|WA-UW-3850|EPI_ISL_427193|2020-03-26	North America	USA	Washington	20200326
US|WA-UW-3815|EPI_ISL_427178|2020-03-27	North America	USA	Washington	20200327
US|AZ-TG271435|EPI_ISL_426534|2020-03-27	North America	USA	Arizona	20200327
US|AZ-TG268282|EPI_ISL_426504|2020-03-17	North America	USA	Arizona	20200317
US|VA-DCLS-0059|EPI_ISL_426467|2020-03-31	North America	USA	Virginia	20200331
US|VA-DCLS-0063|EPI_ISL_426470|2020-03-31	North America	USA	Virginia	20200331
US|VA-DCLS-0064|EPI_ISL_426471|2020-04-02	North America	USA	Virginia	20200402
US|VA-DCLS-0041|EPI_ISL_426454|2020-03-23	North America	USA	Virginia	20200323
US|VA-DCLS-0068|EPI_ISL_426475|2020-04-04	North America	USA	Virginia	20200404
US|VA-DCLS-0048|EPI_ISL_426456|2020-03-30	North America	USA	Virginia	20200330
US|VA-DCLS-0050|EPI_ISL_426458|2020-03-30	North America	USA	Virginia	20200330
US|VA-DCLS-0049|EPI_ISL_426457|2020-03-30	North America	USA	Virginia	20200330
US|VA-DCLS-0061|EPI_ISL_426469|2020-03-30	North America	USA	Virginia	20200330
US|VA-DCLS-0047|EPI_ISL_426455|2020-03-27	North America	USA	Virginia	20200327
US|VA-DCLS-0065|EPI_ISL_426472|2020-04-03	North America	USA	Virginia	20200403
US|VA-DCLS-0066|EPI_ISL_426473|2020-04-03	North America	USA	Virginia	20200403
US|VA-DCLS-0067|EPI_ISL_426474|2020-04-03	North America	USA	Virginia	20200403
US|AZ-TG271856|EPI_ISL_426538|2020-03-19	North America	USA	Arizona	20200319
US|AZ-TG268350|EPI_ISL_426506|2020-03-17	North America	USA	Arizona	20200317
US|VA-DCLS-0051|EPI_ISL_426459|2020-03-28	North America	USA	Virginia	20200328
US|AZ-TG268188|EPI_ISL_426502|2020-03-17	North America	USA	Arizona	20200317
US|AZ-TG268903|EPI_ISL_426513|2020-03-11	North America	USA	Arizona	20200311
US|AZ-TG268893|EPI_ISL_426512|2020-03-05	North America	USA	Arizona	20200305
US|AZ-TG268913|EPI_ISL_426517|2020-03-14	North America	USA	Arizona	20200314
US|AZ-TG271854|EPI_ISL_426537|2020-03-17	North America	USA	Arizona	20200317
US|AZ-TG273310|EPI_ISL_426566|2020-04-01	North America	USA	Arizona	20200401
US|AZ-TG273294|EPI_ISL_426561|2020-03-31	North America	USA	Arizona	20200331
US|AZ-TG273300|EPI_ISL_426562|2020-03-31	North America	USA	Arizona	20200331
US|AZ-TG273302|EPI_ISL_426563|2020-03-31	North America	USA	Arizona	20200331
US|AZ-TG273308|EPI_ISL_426565|2020-04-01	North America	USA	Arizona	20200401
US|AZ-TG273314|EPI_ISL_426567|2020-04-01	North America	USA	Arizona	20200401
US|AZ-TG269848|EPI_ISL_426527|2020-03-17	North America	USA	Arizona	20200317
US|AZ-TG268281|EPI_ISL_426503|2020-03-17	North America	USA	Arizona	20200317
US|AZ-TG268657|EPI_ISL_426510|2020-03-17	North America	USA	Arizona	20200317
US|VA-DCLS-0060|EPI_ISL_426468|2020-03-31	North America	USA	Virginia	20200331
US|AZ-TG273316|EPI_ISL_426568|2020-04-02	North America	USA	Arizona	20200402
US|AZ-TG273304|EPI_ISL_426564|2020-04-01	North America	USA	Arizona	20200401
US|AZ-TG269856|EPI_ISL_426528|2020-03-14	North America	USA	Arizona	20200314
US|AZ-TG271894|EPI_ISL_426550|2020-03-26	North America	USA	Arizona	20200326
US|AZ-TG271896|EPI_ISL_426551|2020-03-27	North America	USA	Arizona	20200327
US|AZ-TG271898|EPI_ISL_426552|2020-03-27	North America	USA	Arizona	20200327
US|AZ-TG271900|EPI_ISL_426553|2020-03-27	North America	USA	Arizona	20200327
US|AZ-TG273286|EPI_ISL_426560|2020-03-30	North America	USA	Arizona	20200330
US|AZ-TG273318|EPI_ISL_426569|2020-04-02	North America	USA	Arizona	20200402
US|AZ-TG271882|EPI_ISL_426544|2020-03-20	North America	USA	Arizona	20200320
US|AZ-TG271888|EPI_ISL_426547|2020-03-26	North America	USA	Arizona	20200326
US|AZ-TG271922|EPI_ISL_426555|2020-03-26	North America	USA	Arizona	20200326
US|AZ-TG271886|EPI_ISL_426546|2020-03-26	North America	USA	Arizona	20200326
US|AZ-TG271890|EPI_ISL_426548|2020-03-26	North America	USA	Arizona	20200326
US|AZ-TG268905|EPI_ISL_426514|2020-03-11	North America	USA	Arizona	20200311
US|AZ-TG271878|EPI_ISL_426542|2020-03-20	North America	USA	Arizona	20200320
US|AZ-TG271578|EPI_ISL_426535|2020-03-17	North America	USA	Arizona	20200317
US|AZ-TG268289|EPI_ISL_426505|2020-03-17	North America	USA	Arizona	20200317
US|AZ-TG269027|EPI_ISL_426520|2020-03-20	North America	USA	Arizona	20200320
US|AZ-TG269290|EPI_ISL_426522|2020-03-20	North America	USA	Arizona	20200320
US|AZ-TG268183|EPI_ISL_426501|2020-03-17	North America	USA	Arizona	20200317
US|AZ-TG268909|EPI_ISL_426515|2020-03-13	North America	USA	Arizona	20200313
US|AZ-TG268770|EPI_ISL_426511|2020-03-19	North America	USA	Arizona	20200319
US|AZ-TG268360|EPI_ISL_426507|2020-03-18	North America	USA	Arizona	20200318
US|AZ-TG269875|EPI_ISL_426530|2020-03-17	North America	USA	Arizona	20200317
US|AZ-TG272215|EPI_ISL_426557|2020-04-01	North America	USA	Arizona	20200401
US|AZ-TG271902|EPI_ISL_426554|2020-03-26	North America	USA	Arizona	20200326
US|AZ-TG269863|EPI_ISL_426529|2020-03-16	North America	USA	Arizona	20200316
US|AZ-TG269824|EPI_ISL_426526|2020-03-23	North America	USA	Arizona	20200323
US|AZ-TG271591|EPI_ISL_426536|2020-03-25	North America	USA	Arizona	20200325
US|AZ-TG268917|EPI_ISL_426519|2020-03-14	North America	USA	Arizona	20200314
US|AZ-TG273280|EPI_ISL_426558|2020-03-25	North America	USA	Arizona	20200325
US|AZ-TG273282|EPI_ISL_426559|2020-03-25	North America	USA	Arizona	20200325
US|AZ-TG269440|EPI_ISL_426525|2020-03-19	North America	USA	Arizona	20200319
US|AZ-TG271880|EPI_ISL_426543|2020-03-24	North America	USA	Arizona	20200324
US|AZ-TG271884|EPI_ISL_426545|2020-03-25	North America	USA	Arizona	20200325
US|AZ-TG269358|EPI_ISL_426523|2020-03-20	North America	USA	Arizona	20200320
US|AZ-TG268099|EPI_ISL_426500|2020-03-17	North America	USA	Arizona	20200317
US|AZ-TG268629|EPI_ISL_426509|2020-03-18	North America	USA	Arizona	20200318
US|AZ-TG271892|EPI_ISL_426549|2020-03-26	North America	USA	Arizona	20200326
US|AZ-TG271870|EPI_ISL_426541|2020-03-24	North America	USA	Arizona	20200324
US|AZ-TG272213|EPI_ISL_426556|2020-04-01	North America	USA	Arizona	20200401
US|AZ-TG268915|EPI_ISL_426518|2020-03-12	North America	USA	Arizona	20200312
US|AZ-TG269439|EPI_ISL_426524|2020-03-20	North America	USA	Arizona	20200320
US|AZ-TG269883|EPI_ISL_426531|2020-03-12	North America	USA	Arizona	20200312
US|AZ-TG270152|EPI_ISL_426532|2020-03-25	North America	USA	Arizona	20200325
US|AZ-TG270200|EPI_ISL_426533|2020-03-26	North America	USA	Arizona	20200326
US|AZ-TG271864|EPI_ISL_426540|2020-03-23	North America	USA	Arizona	20200323
US|AZ-TG268911|EPI_ISL_426516|2020-03-13	North America	USA	Arizona	20200313
US|AZ-TG269238|EPI_ISL_426521|2020-03-20	North America	USA	Arizona	20200320
US|WI-220|EPI_ISL_428316|2020-03-25	North America	USA	Wisconsin	20200325
US|WI-184|EPI_ISL_428280|2020-03-22	North America	USA	Wisconsin	20200322
US|WI-235|EPI_ISL_428331|2020-03-28	North America	USA	Wisconsin	20200328
US|WI-189|EPI_ISL_428285|2020-03-23	North America	USA	Wisconsin	20200323
US|WI-166|EPI_ISL_428262|2020-03-17	North America	USA	Wisconsin	20200317
US|WI-218|EPI_ISL_428314|2020-03-25	North America	USA	Wisconsin	20200325
US|WI-167|EPI_ISL_428263|2020-03-18	North America	USA	Wisconsin	20200318
US|WI-206|EPI_ISL_428302|2020-03-25	North America	USA	Wisconsin	20200325
US|WI-227|EPI_ISL_428323|2020-03-26	North America	USA	Wisconsin	20200326
US|WI-207|EPI_ISL_428303|2020-03-23	North America	USA	Wisconsin	20200323
US|WI-210|EPI_ISL_428306|2020-03-24	North America	USA	Wisconsin	20200324
US|WI-237|EPI_ISL_428333|2020-03-27	North America	USA	Wisconsin	20200327
US|WI-228|EPI_ISL_428324|2020-03-26	North America	USA	Wisconsin	20200326
US|WI-161|EPI_ISL_428257|2020-03-29	North America	USA	Wisconsin	20200329
US|WI-183|EPI_ISL_428279|2020-03-22	North America	USA	Wisconsin	20200322
US|WI-179|EPI_ISL_428275|2020-03-21	North America	USA	Wisconsin	20200321
US|WI-199|EPI_ISL_428295|2020-03-24	North America	USA	Wisconsin	20200324
US|WI-224|EPI_ISL_428320|2020-03-26	North America	USA	Wisconsin	20200326
US|WI-191|EPI_ISL_428287|2020-03-23	North America	USA	Wisconsin	20200323
US|WI-177|EPI_ISL_428273|2020-03-20	North America	USA	Wisconsin	20200320
US|WI-221|EPI_ISL_428317|2020-03-25	North America	USA	Wisconsin	20200325
US|WI-216|EPI_ISL_428312|2020-03-25	North America	USA	Wisconsin	20200325
US|WI-217|EPI_ISL_428313|2020-03-25	North America	USA	Wisconsin	20200325
US|WI-213|EPI_ISL_428309|2020-03-25	North America	USA	Wisconsin	20200325
US|WI-211|EPI_ISL_428307|2020-03-25	North America	USA	Wisconsin	20200325
US|WI-212|EPI_ISL_428308|2020-03-25	North America	USA	Wisconsin	20200325
US|WI-209|EPI_ISL_428305|2020-03-25	North America	USA	Wisconsin	20200325
US|WI-241|EPI_ISL_428337|2020-03-27	North America	USA	Wisconsin	20200327
US|WI-236|EPI_ISL_428332|2020-03-27	North America	USA	Wisconsin	20200327
US|WI-234|EPI_ISL_428330|2020-03-26	North America	USA	Wisconsin	20200326
US|WI-231|EPI_ISL_428327|2020-03-26	North America	USA	Wisconsin	20200326
US|WI-229|EPI_ISL_428325|2020-03-26	North America	USA	Wisconsin	20200326
US|WI-162|EPI_ISL_428258|2020-03-29	North America	USA	Wisconsin	20200329
US|WI-178|EPI_ISL_428274|2020-03-20	North America	USA	Wisconsin	20200320
US|WI-175|EPI_ISL_428271|2020-03-20	North America	USA	Wisconsin	20200320
US|WI-172|EPI_ISL_428268|2020-03-19	North America	USA	Wisconsin	20200319
US|WI-171|EPI_ISL_428267|2020-03-19	North America	USA	Wisconsin	20200319
US|WI-203|EPI_ISL_428299|2020-03-25	North America	USA	Wisconsin	20200325
US|WI-202|EPI_ISL_428298|2020-03-25	North America	USA	Wisconsin	20200325
US|WI-185|EPI_ISL_428281|2020-03-22	North America	USA	Wisconsin	20200322
US|WI-187|EPI_ISL_428283|2020-03-23	North America	USA	Wisconsin	20200323
US|WI-186|EPI_ISL_428282|2020-03-23	North America	USA	Wisconsin	20200323
US|WI-193|EPI_ISL_428289|2020-03-23	North America	USA	Wisconsin	20200323
US|WI-192|EPI_ISL_428288|2020-03-23	North America	USA	Wisconsin	20200323
US|WI-194|EPI_ISL_428290|2020-03-24	North America	USA	Wisconsin	20200324
US|WI-196|EPI_ISL_428292|2020-03-21	North America	USA	Wisconsin	20200321
US|WI-197|EPI_ISL_428293|2020-03-24	North America	USA	Wisconsin	20200324
US|WI-201|EPI_ISL_428297|2020-03-25	North America	USA	Wisconsin	20200325
US|WI-169|EPI_ISL_428265|2020-03-19	North America	USA	Wisconsin	20200319
US|WI-168|EPI_ISL_428264|2020-03-19	North America	USA	Wisconsin	20200319
US|WI-170|EPI_ISL_428266|2020-03-19	North America	USA	Wisconsin	20200319
US|WI-173|EPI_ISL_428269|2020-03-20	North America	USA	Wisconsin	20200320
US|WI-174|EPI_ISL_428270|2020-03-20	North America	USA	Wisconsin	20200320
US|WI-180|EPI_ISL_428276|2020-03-21	North America	USA	Wisconsin	20200321
US|WI-182|EPI_ISL_428278|2020-03-22	North America	USA	Wisconsin	20200322
US|WI-181|EPI_ISL_428277|2020-03-22	North America	USA	Wisconsin	20200322
US|WI-157|EPI_ISL_428253|2020-03-15	North America	USA	Wisconsin	20200315
US|WI-225|EPI_ISL_428321|2020-03-26	North America	USA	Wisconsin	20200326
US|WI-232|EPI_ISL_428328|2020-03-27	North America	USA	Wisconsin	20200327
US|WI-233|EPI_ISL_428329|2020-03-27	North America	USA	Wisconsin	20200327
US|WI-238|EPI_ISL_428334|2020-03-27	North America	USA	Wisconsin	20200327
US|WI-240|EPI_ISL_428336|2020-03-27	North America	USA	Wisconsin	20200327
US|WI-243|EPI_ISL_428339|2020-03-28	North America	USA	Wisconsin	20200328
US|WI-208|EPI_ISL_428304|2020-03-25	North America	USA	Wisconsin	20200325
US|WI-215|EPI_ISL_428311|2020-03-25	North America	USA	Wisconsin	20200325
US|WI-214|EPI_ISL_428310|2020-03-25	North America	USA	Wisconsin	20200325
US|WI-219|EPI_ISL_428315|2020-03-25	North America	USA	Wisconsin	20200325
US|WI-223|EPI_ISL_428319|2020-03-26	North America	USA	Wisconsin	20200326
US|WI-222|EPI_ISL_428318|2020-03-25	North America	USA	Wisconsin	20200325
US|WI-244|EPI_ISL_428340|2020-03-28	North America	USA	Wisconsin	20200328
US|WI-239|EPI_ISL_428335|2020-03-27	North America	USA	Wisconsin	20200327
US|CT-Yale-066|EPI_ISL_428385|2020-04-04	North America	USA	Connecticut	20200404
US|WI-190|EPI_ISL_428286|2020-03-23	North America	USA	Wisconsin	20200323
US|WI-200|EPI_ISL_428296|2020-03-24	North America	USA	Wisconsin	20200324
US|WI-163|EPI_ISL_428259|2020-03-16	North America	USA	Wisconsin	20200316
US|WI-204|EPI_ISL_428300|2020-03-25	North America	USA	Wisconsin	20200325
US|WI-205|EPI_ISL_428301|2020-03-25	North America	USA	Wisconsin	20200325
US|WI-226|EPI_ISL_428322|2020-03-26	North America	USA	Wisconsin	20200326
US|WI-230|EPI_ISL_428326|2020-03-26	North America	USA	Wisconsin	20200326
US|WI-242|EPI_ISL_428338|2020-03-28	North America	USA	Wisconsin	20200328
US|WI-159|EPI_ISL_428255|2020-03-15	North America	USA	Wisconsin	20200315
US|WI-176|EPI_ISL_428272|2020-03-20	North America	USA	Wisconsin	20200320
US|WI-195|EPI_ISL_428291|2020-03-24	North America	USA	Wisconsin	20200324
US|WI-165|EPI_ISL_428261|2020-03-17	North America	USA	Wisconsin	20200317
US|WI-158|EPI_ISL_428254|2020-03-15	North America	USA	Wisconsin	20200315
US|WI-160|EPI_ISL_428256|2020-03-15	North America	USA	Wisconsin	20200315
US|WI-156|EPI_ISL_428252|2020-03-25	North America	USA	Wisconsin	20200325
US|WI-198|EPI_ISL_428294|2020-03-24	North America	USA	Wisconsin	20200324
US|WI-164|EPI_ISL_428260|2020-03-16	North America	USA	Wisconsin	20200316
US|WI-188|EPI_ISL_428284|2020-03-23	North America	USA	Wisconsin	20200323
US|WI-121|EPI_ISL_427428|2020-04-11	North America	USA	Wisconsin	20200411
US|WI-143|EPI_ISL_427450|2020-04-13	North America	USA	Illinois	20200413
US|WI-126|EPI_ISL_427433|2020-04-11	North America	USA	Illinois	20200411
US|WI-149|EPI_ISL_427456|2020-04-07	North America	USA	Illinois	20200407
US|WI-132|EPI_ISL_427439|2020-04-10	North America	USA	Wisconsin	20200410
US|NY-NYUMC200|EPI_ISL_427495|2020-04-01	North America	USA	New York	20200401
US|WI-145|EPI_ISL_427452|2020-04-10	North America	USA	Wisconsin	20200410
US|WI-128|EPI_ISL_427435|2020-04-07	North America	USA	Wisconsin	20200407
US|WI-152|EPI_ISL_427459|2020-04-06	North America	USA	Wisconsin	20200406
US|WI-135|EPI_ISL_427442|2020-04-09	North America	USA	Wisconsin	20200409
US|WI-147|EPI_ISL_427454|2020-04-10	North America	USA	Wisconsin	20200410
US|WI-124|EPI_ISL_427431|2020-04-07	North America	USA	Wisconsin	20200407
US|WI-130|EPI_ISL_427437|2020-04-13	North America	USA	Illinois	20200413
US|WI-141|EPI_ISL_427448|2020-04-07	North America	USA	Illinois	20200407
US|WI-120|EPI_ISL_427427|2020-04-13	North America	USA	Wisconsin	20200413
US|WI-136|EPI_ISL_427443|2020-04-09	North America	USA	Wisconsin	20200409
US|WI-148|EPI_ISL_427455|2020-04-07	North America	USA	Wisconsin	20200407
US|WI-131|EPI_ISL_427438|2020-04-08	North America	USA	Wisconsin	20200408
US|WI-144|EPI_ISL_427451|2020-04-06	North America	USA	Wisconsin	20200406
US|WI-127|EPI_ISL_427434|2020-04-07	North America	USA	Wisconsin	20200407
US|WI-123|EPI_ISL_427430|2020-04-11	North America	USA	Illinois	20200411
US|WI-140|EPI_ISL_427447|2020-04-09	North America	USA	Wisconsin	20200409
US|NY-NYUMC203|EPI_ISL_427498|2020-04-01	North America	USA	New York	20200401
US|WI-153|EPI_ISL_427460|2020-04-09	North America	USA	Wisconsin	20200409
US|WI-154|EPI_ISL_427461|2020-04-12	North America	USA	Wisconsin	20200412
US|WI-137|EPI_ISL_427444|2020-04-09	North America	USA	Illinois	20200409
US|WI-138|EPI_ISL_427445|2020-04-12	North America	USA	Illinois	20200412
US|NY-NYUMC195|EPI_ISL_427490|2020-04-01	North America	USA	New York	20200401
US|WI-151|EPI_ISL_427458|2020-04-08	North America	USA	Wisconsin	20200408
US|WI-134|EPI_ISL_427441|2020-04-13	North America	USA	Wisconsin	20200413
US|NY-NYUMC194|EPI_ISL_427489|2020-04-01	North America	USA	New York	20200401
US|NY-NYUMC199|EPI_ISL_427494|2020-04-01	North America	USA	New York	20200401
US|NY-NYUMC198|EPI_ISL_427493|2020-04-01	North America	USA	New York	20200401
US|NY-NYUMC197|EPI_ISL_427492|2020-04-01	North America	USA	New York	20200401
US|NY-NYUMC196|EPI_ISL_427491|2020-04-01	North America	USA	New York	20200401
US|WI-125|EPI_ISL_427432|2020-04-07	North America	USA	Illinois	20200407
US|WI-142|EPI_ISL_427449|2020-04-10	North America	USA	Illinois	20200410
US|WI-122|EPI_ISL_427429|2020-04-07	North America	USA	Wisconsin	20200407
US|NY-NYUMC172|EPI_ISL_427469|2020-04-01	North America	USA	New York	20200401
US|WI-146|EPI_ISL_427453|2020-04-06	North America	USA	Wisconsin	20200406
US|WI-129|EPI_ISL_427436|2020-04-06	North America	USA	Wisconsin	20200406
US|WI-155|EPI_ISL_427462|2020-04-10	North America	USA	Wisconsin	20200410
US|WI-139|EPI_ISL_427446|2020-04-12	North America	USA	Illinois	20200412
US|WI-150|EPI_ISL_427457|2020-04-13	North America	USA	Wisconsin	20200413
US|WI-133|EPI_ISL_427440|2020-04-12	North America	USA	Illinois	20200412
US|NY-NYUMC201|EPI_ISL_427496|2020-04-01	North America	USA	New York	20200401
US|WI-245|EPI_ISL_428341|2020-03-28	North America	USA	Wisconsin	20200328
US|NY-NYUMC188|EPI_ISL_427484|2020-04-01	North America	USA	New York	20200401
US|WI-247|EPI_ISL_428343|2020-03-28	North America	USA	Wisconsin	20200328
US|NY-NYUMC186|EPI_ISL_427482|2020-04-01	North America	USA	New York	20200401
US|NY-NYUMC184|EPI_ISL_427480|2020-04-01	North America	USA	New York	20200401
US|NY-NYUMC193|EPI_ISL_427488|2020-04-01	North America	USA	New York	20200401
US|NY-NYUMC173|EPI_ISL_427470|2020-04-01	North America	USA	New York	20200401
US|NY-NYUMC192|EPI_ISL_427487|2020-04-01	North America	USA	New York	20200401
US|NY-NYUMC182|EPI_ISL_427478|2020-04-01	North America	USA	New York	20200401
US|NY-NYUMC177|EPI_ISL_427473|2020-04-01	North America	USA	New York	20200401
US|NY-NYUMC174|EPI_ISL_427471|2020-04-01	North America	USA	New York	20200401
US|NY-NYUMC185|EPI_ISL_427481|2020-04-01	North America	USA	New York	20200401
US|NY-NYUMC175|EPI_ISL_427472|2020-04-01	North America	USA	New York	20200401
US|NY-NYUMC181|EPI_ISL_427477|2020-04-01	North America	USA	New York	20200401
US|NY-NYUMC189|EPI_ISL_427485|2020-04-01	North America	USA	New York	20200401
US|NY-NYUMC183|EPI_ISL_427479|2020-04-01	North America	USA	New York	20200401
US|NY-NYUMC178|EPI_ISL_427474|2020-04-01	North America	USA	New York	20200401
US|NY-NYUMC180|EPI_ISL_427476|2020-04-01	North America	USA	New York	20200401
US|WI-249|EPI_ISL_428345|2020-03-16	North America	USA	Wisconsin	20200316
US|NY-NYUMC179|EPI_ISL_427475|2020-04-01	North America	USA	New York	20200401
US|WI-248|EPI_ISL_428344|2020-03-28	North America	USA	Wisconsin	20200328
US|AK-PHL092|EPI_ISL_427619|2020-04-02	North America	USA	Alaska	20200402
US|NY-WCMP12F03P|EPI_ISL_427611|2020-03-16	North America	USA	New York	20200316
US|AK-PHL115|EPI_ISL_427621|2020-03-25	North America	USA	Alaska	20200325
US|AK-PHL101|EPI_ISL_427620|2020-04-04	North America	USA	Alaska	20200404
US|NY-WCMP12C04P|EPI_ISL_427601|2020-03-16	North America	USA	New York	20200316
US|NY-WCMP12F02P|EPI_ISL_427610|2020-03-16	North America	USA	New York	20200316
US|AK-PHL118|EPI_ISL_427622|2020-03-24	North America	USA	Alaska	20200324
US|NY-WCMP12G02P|EPI_ISL_427614|2020-03-16	North America	USA	New York	20200316
US|NY-WCMP12F07P|EPI_ISL_427612|2020-03-16	North America	USA	New York	20200316
US|NY-WCMP12G08P|EPI_ISL_427617|2020-03-16	North America	USA	New York	20200316
US|NY-WCMP12G01P|EPI_ISL_427613|2020-03-16	North America	USA	New York	20200316
US|NY-WCMP12D02P|EPI_ISL_427603|2020-03-16	North America	USA	New York	20200316
US|NY-WCMP12D08P|EPI_ISL_427604|2020-03-16	North America	USA	New York	20200316
US|NY-WCMP12H01P|EPI_ISL_427618|2020-03-16	North America	USA	New York	20200316
US|NY-WCMP12G06P|EPI_ISL_427616|2020-03-16	North America	USA	New York	20200316
US|NY-WCMP12C09P|EPI_ISL_427602|2020-03-16	North America	USA	New York	20200316
US|NY-WCMP12F01P|EPI_ISL_427609|2020-03-16	North America	USA	New York	20200316
US|NY-WCMP12G03P|EPI_ISL_427615|2020-03-16	North America	USA	New York	20200316
US|NY-WCMP12C01P|EPI_ISL_427600|2020-03-16	North America	USA	New York	20200316
US|NY-WCMP11E04P|EPI_ISL_427592|2020-03-16	North America	USA	New York	20200316
US|NY-WCMP11D01N|EPI_ISL_427591|2020-03-16	North America	USA	New York	20200316
US|NY-WCMP11B03P|EPI_ISL_427585|2020-03-16	North America	USA	New York	20200316
US|NY-WCMP10E06P|EPI_ISL_427570|2020-03-15	North America	USA	New York	20200315
US|NY-WCMP11B04P|EPI_ISL_427586|2020-03-16	North America	USA	New York	20200316
US|NY-WCMP11C05P|EPI_ISL_427590|2020-03-16	North America	USA	New York	20200316
US|NY-WCMP10H08P|EPI_ISL_427582|2020-03-15	North America	USA	New York	20200315
US|NY-WCMP10H04P|EPI_ISL_427581|2020-03-15	North America	USA	New York	20200315
US|NY-WCMP11E05P|EPI_ISL_427593|2020-03-16	North America	USA	New York	20200316
US|NY-WCMP10F04P|EPI_ISL_427572|2020-03-15	North America	USA	New York	20200315
US|NY-WCMP11F04P|EPI_ISL_427595|2020-03-16	North America	USA	New York	20200316
US|NY-WCMP11F06P|EPI_ISL_427596|2020-03-16	North America	USA	New York	20200316
US|NY-WCMP10F06P|EPI_ISL_427573|2020-03-15	North America	USA	New York	20200315
US|NY-WCMP10H01P|EPI_ISL_427580|2020-03-15	North America	USA	New York	20200315
US|NY-WCMP10G05P|EPI_ISL_427576|2020-03-15	North America	USA	New York	20200315
US|NY-WCMP10G10P|EPI_ISL_427578|2020-03-15	North America	USA	New York	20200315
US|NY-WCMP10F09P|EPI_ISL_427574|2020-03-15	North America	USA	New York	20200315
US|NY-WCMP10G11P|EPI_ISL_427579|2020-03-15	North America	USA	New York	20200315
US|NY-WCMP11E09P|EPI_ISL_427594|2020-03-16	North America	USA	New York	20200316
US|NY-WCMP11F07P|EPI_ISL_427597|2020-03-16	North America	USA	New York	20200316
US|NY-WCMP11H06P|EPI_ISL_427598|2020-03-16	North America	USA	New York	20200316
US|NY-WCMP10E07P|EPI_ISL_427571|2020-03-15	North America	USA	New York	20200315
US|NY-WCMP10F10P|EPI_ISL_427575|2020-03-15	North America	USA	New York	20200315
US|NY-WCMP11A06P|EPI_ISL_427584|2020-03-16	North America	USA	New York	20200316
US|NY-WCMP11A03P|EPI_ISL_427583|2020-03-16	North America	USA	New York	20200316
US|NY-WCMP12B04P|EPI_ISL_427599|2020-03-16	North America	USA	New York	20200316
US|NY-WCMP10G06P|EPI_ISL_427577|2020-03-15	North America	USA	New York	20200315
US|WI-256|EPI_ISL_428730|2020-04-06	North America	USA	Wisconsin	20200406
US|WI-255|EPI_ISL_428729|2020-04-02	North America	USA	Wisconsin	20200402
US|WI-252|EPI_ISL_428726|2020-03-24	North America	USA	Wisconsin	20200324
US|WI-253|EPI_ISL_428727|2020-03-26	North America	USA	Wisconsin	20200326
US|WI-254|EPI_ISL_428728|2020-04-01	North America	USA	Wisconsin	20200401
US|WI-258|EPI_ISL_428732|2020-04-06	North America	USA	Wisconsin	20200406
US|WI-251|EPI_ISL_428725|2020-03-14	North America	USA	Wisconsin	20200314
US|WI-257|EPI_ISL_428731|2020-04-06	North America	USA	Wisconsin	20200406
US|WI-250|EPI_ISL_428724|2020-03-13	North America	USA	Wisconsin	20200313
US|CA-CZBRR057EX00741|EPI_ISL_429051|2020-04-03	North America	USA	California	20200403
US|CA-CZBRR057IX00156|EPI_ISL_429043|2020-04-08	North America	USA	California	20200408
US|WA-UW-4546|EPI_ISL_429598|2020-03-31	North America	USA	Washington	20200331
US|CA-CZBRR057IX00043|EPI_ISL_429048|2020-03-25	North America	USA	California	20200325
US|CA-CZBRR057EX00746|EPI_ISL_429028|2020-04-03	North America	USA	California	20200403
US|CA-CZBRR057EX00721|EPI_ISL_429020|2020-03-31	North America	USA	California	20200331
US|CA-CZBRR057IX00045|EPI_ISL_429021|2020-03-25	North America	USA	California	20200325
US|CA-CZBRR057EX00737|EPI_ISL_429025|2020-03-31	North America	USA	California	20200331
US|CA-CZBRR057IX00103|EPI_ISL_429000|2020-03-28	North America	USA	California	20200328
US|CA-CZBRR057IX00154|EPI_ISL_429047|2020-04-08	North America	USA	California	20200408
US|CA-CZBRR057EX00701|EPI_ISL_429040|2020-03-23	North America	USA	California	20200323
US|CA-CZBRR057IX00078|EPI_ISL_429019|2020-03-28	North America	USA	California	20200328
US|CA-CZBRR057IX00091|EPI_ISL_429008|2020-03-28	North America	USA	California	20200328
US|CA-CZBRR057IX00108|EPI_ISL_429010|2020-03-28	North America	USA	California	20200328
US|CA-CZBRR057IX00082|EPI_ISL_429032|2020-03-28	North America	USA	California	20200328
US|CA-CZBRR057IX00096|EPI_ISL_429041|2020-03-28	North America	USA	California	20200328
US|CA-CZBRR057IX00036|EPI_ISL_429039|2020-03-25	North America	USA	California	20200325
US|CA-CZBRR057IX00079|EPI_ISL_429005|2020-03-28	North America	USA	California	20200328
US|CA-CZBRR057IX00125|EPI_ISL_429046|2020-04-08	North America	USA	California	20200408
US|CA-CZBRR057IX00158|EPI_ISL_429044|2020-04-08	North America	USA	California	20200408
US|CA-CZBRR057IX00039|EPI_ISL_429045|2020-03-25	North America	USA	California	20200325
US|CA-CZBRR057IX00090|EPI_ISL_429049|2020-03-28	North America	USA	California	20200328
US|CA-CZBRR057EX00707|EPI_ISL_429038|2020-03-23	North America	USA	California	20200323
US|CA-CZBRR057IX00030|EPI_ISL_429017|2020-03-25	North America	USA	California	20200325
US|CA-CZBRR057EX00709|EPI_ISL_429016|2020-03-23	North America	USA	California	20200323
US|CA-CZBRR057IX00080|EPI_ISL_429013|2020-03-28	North America	USA	California	20200328
US|CA-CZBRR057IX00147|EPI_ISL_429011|2020-04-08	North America	USA	California	20200408
US|CA-CZBRR057IX00122|EPI_ISL_429009|2020-04-08	North America	USA	California	20200408
US|CA-CZBRR057IX00142|EPI_ISL_429014|2020-04-08	North America	USA	California	20200408
US|CA-CZBRR057IX00136|EPI_ISL_429003|2020-04-08	North America	USA	California	20200408
US|CA-CZBRR057IX00098|EPI_ISL_429002|2020-03-28	North America	USA	California	20200328
US|CA-CZBRR057IX00107|EPI_ISL_429036|2020-03-28	North America	USA	California	20200328
US|CA-CZBRR057IX00016|EPI_ISL_429012|2020-03-25	North America	USA	California	20200325
US|CA-CZBRR057EX00458|EPI_ISL_429007|2020-03-18	North America	USA	California	20200318
US|CA-CZBRR057IX00095|EPI_ISL_429006|2020-03-28	North America	USA	California	20200328
US|CA-CZBRR057IX00046|EPI_ISL_429001|2020-03-25	North America	USA	California	20200325
US|CA-CZBRR057EX00706|EPI_ISL_429034|2020-03-23	North America	USA	California	20200323
US|CA-CZBRR057EX00710|EPI_ISL_429042|2020-03-23	North America	USA	California	20200323
US|CA-CZBRR057IX00009|EPI_ISL_429037|2020-03-25	North America	USA	California	20200325
US|CA-CZBRR057EX00731|EPI_ISL_429026|2020-03-31	North America	USA	California	20200331
US|CA-CZBRR057IX00042|EPI_ISL_429035|2020-03-25	North America	USA	California	20200325
US|CA-CZBRR057IX00137|EPI_ISL_429027|2020-04-08	North America	USA	California	20200408
US|CA-CZBRR057IX00139|EPI_ISL_429031|2020-04-08	North America	USA	California	20200408
US|CA-CZBRR057IX00086|EPI_ISL_429033|2020-03-28	North America	USA	California	20200328
US|CA-CZBRR057IX00072|EPI_ISL_429030|2020-03-28	North America	USA	California	20200328
US|CA-CZBRR057IX00089|EPI_ISL_429050|2020-03-28	North America	USA	California	20200328
US|CA-CZBRR057EX00740|EPI_ISL_429023|2020-03-31	North America	USA	California	20200331
US|CA-CZBRR057EX00750|EPI_ISL_429018|2020-04-03	North America	USA	California	20200403
US|CA-CZBRR057EX00713|EPI_ISL_429022|2020-03-23	North America	USA	California	20200323
US|CA-CZBRR057IX00085|EPI_ISL_429004|2020-03-28	North America	USA	California	20200328
US|CA-CZBRR057IX00067|EPI_ISL_429029|2020-03-28	North America	USA	California	20200328
US|CA-CZBRR057EX00705|EPI_ISL_429024|2020-03-23	North America	USA	California	20200323
US|CA-CZBRR057IX00110|EPI_ISL_429059|2020-03-28	North America	USA	California	20200328
US|CA-CZBRR057IX00141|EPI_ISL_429054|2020-04-08	North America	USA	California	20200408
US|CA-CZBRR057IX00114|EPI_ISL_429058|2020-03-28	North America	USA	California	20200328
US|CA-CZBRR057IX00167|EPI_ISL_429053|2020-04-08	North America	USA	California	20200408
US|CA-CZBRR057IX00076|EPI_ISL_429057|2020-03-28	North America	USA	California	20200328
US|CA-CZBRR057IX00101|EPI_ISL_429056|2020-03-28	North America	USA	California	20200328
US|CA-CZBRR057EX00714|EPI_ISL_429052|2020-03-23	North America	USA	California	20200323
US|CA-CZBRR057EX00726|EPI_ISL_429055|2020-03-31	North America	USA	California	20200331
US|WA-UW-4770|EPI_ISL_429625|2020-03-27	North America	USA	Washington	20200327
US|WA-UW-5095|EPI_ISL_429647|2020-04-08	North America	USA	Washington	20200408
US|WA-UW-4611|EPI_ISL_429613|2020-03-26	North America	USA	Washington	20200326
US|WA-UW-4760|EPI_ISL_429621|2020-03-28	North America	USA	Washington	20200328
US|WA-UW-4897|EPI_ISL_429635|2020-04-08	North America	USA	Washington	20200408
US|WA-UW-5164|EPI_ISL_429652|2020-04-02	North America	USA	Washington	20200402
US|WA-UW-4703|EPI_ISL_429615|2020-03-29	North America	USA	Washington	20200329
US|CT-UW-5043|EPI_ISL_429642|2020-04-06	North America	USA	Connecticut	20200406
US|WA-UW-5065|EPI_ISL_429644|2020-04-08	North America	USA	Washington	20200408
US|ID-UW-4598|EPI_ISL_429610|2020-03-30	North America	USA	Idaho	20200330
US|WA-UW-5152|EPI_ISL_429650|2020-04-02	North America	USA	Washington	20200402
US|WA-UW-4677|EPI_ISL_429630|2020-04-05	North America	USA	Washington	20200405
US|WA-UW-4568|EPI_ISL_429604|2020-03-29	North America	USA	Washington	20200329
US|WA-UW-4564|EPI_ISL_429602|2020-03-30	North America	USA	Washington	20200330
US|WA-UW-4649|EPI_ISL_429629|2020-04-06	North America	USA	Washington	20200406
US|WA-UW-4775|EPI_ISL_429626|2020-03-28	North America	USA	Washington	20200328
US|UN-UW-5172|EPI_ISL_429656|2020-04-02	North America	USA	unknown	20200402
US|WA-UW-4741|EPI_ISL_429618|2020-03-25	North America	USA	Washington	20200325
US|WA-UW-4695|EPI_ISL_429631|2020-04-06	North America	USA	Washington	20200406
US|WA-UW-4734|EPI_ISL_429617|2020-03-28	North America	USA	Washington	20200328
US|WA-UW-5169|EPI_ISL_429654|2020-04-02	North America	USA	Washington	20200402
US|WA-UW-4593|EPI_ISL_429608|2020-03-31	North America	USA	Washington	20200331
US|WA-UW-5144|EPI_ISL_429649|2020-04-02	North America	USA	Washington	20200402
US|UN-UW-4645|EPI_ISL_429628|2020-04-06	North America	USA	unknown	20200406
US|WA-UW-4565|EPI_ISL_429603|2020-03-30	North America	USA	Washington	20200330
US|WA-UW-4612|EPI_ISL_429614|2020-03-26	North America	USA	Washington	20200326
US|WA-UW-4777|EPI_ISL_429627|2020-03-27	North America	USA	Washington	20200327
US|WA-UW-4578|EPI_ISL_429605|2020-03-31	North America	USA	Washington	20200331
US|CT-UW-5086|EPI_ISL_429646|2020-04-06	North America	USA	Connecticut	20200406
US|WA-UW-4609|EPI_ISL_429612|2020-03-26	North America	USA	Washington	20200326
US|WA-UW-4766|EPI_ISL_429623|2020-03-28	North America	USA	Washington	20200328
US|WA-UW-4594|EPI_ISL_429609|2020-03-31	North America	USA	Washington	20200331
US|WA-UW-4549|EPI_ISL_429600|2020-03-31	North America	USA	Washington	20200331
US|WA-UW-5170|EPI_ISL_429655|2020-04-02	North America	USA	Washington	20200402
US|WA-UW-4763|EPI_ISL_429622|2020-03-27	North America	USA	Washington	20200327
US|UN-UW-5044|EPI_ISL_429643|2020-04-08	North America	USA	unknown	20200408
US|CT-UW-5073|EPI_ISL_429645|2020-04-06	North America	USA	Connecticut	20200406
US|WA-UW-5025|EPI_ISL_429639|2020-04-07	North America	USA	Washington	20200407
US|WA-UW-4921|EPI_ISL_429636|2020-04-07	North America	USA	Washington	20200407
US|ID-UW-4552|EPI_ISL_429601|2020-03-29	North America	USA	Idaho	20200329
US|CT-UW-5038|EPI_ISL_429641|2020-04-06	North America	USA	Connecticut	20200406
US|WA-UW-4925|EPI_ISL_429637|2020-04-07	North America	USA	Washington	20200407
US|WA-UW-4732|EPI_ISL_429616|2020-03-29	North America	USA	Washington	20200329
US|WA-UW-4705|EPI_ISL_429632|2020-04-06	North America	USA	Washington	20200406
US|WA-UW-5166|EPI_ISL_429653|2020-04-02	North America	USA	Washington	20200402
US|WA-UW-5158|EPI_ISL_429651|2020-04-02	North America	USA	Washington	20200402
US|WA-UW-4602|EPI_ISL_429611|2020-03-31	North America	USA	Washington	20200331
US|WA-UW-4769|EPI_ISL_429624|2020-03-27	North America	USA	Washington	20200327
US|WA-UW-4892|EPI_ISL_429634|2020-04-07	North America	USA	Washington	20200407
US|WA-UW-4999|EPI_ISL_429638|2020-04-07	North America	USA	Washington	20200407
US|CA-UCSF-UC36|EPI_ISL_429881|2020-03-20	North America	USA	California	20200320
US|WI-GMF-00857|EPI_ISL_429844|2020-04-09	North America	USA	Iowa	20200409
US|WI-GMF-01316|EPI_ISL_429848|2020-04-06	North America	USA	Iowa	20200406
US|WI-GMF-01158|EPI_ISL_429846|2020-04-16	North America	USA	Iowa	20200416
US|WI-GMF-01159|EPI_ISL_429847|2020-04-16	North America	USA	Iowa	20200416
US|WI-GMF-01047|EPI_ISL_429845|2020-04-14	North America	USA	Iowa	20200414
US|WI-GMF-00822|EPI_ISL_429843|2020-04-08	North America	USA	Wisconsin	20200408
US|CT-UW-5595|EPI_ISL_430907|2020-04-07	North America	USA	Connecticut	20200407
US|CT-UW-6314|EPI_ISL_430965|2020-04-01	North America	USA	Connecticut	20200401
US|CT-UW-5754|EPI_ISL_430919|2020-04-05	North America	USA	Connecticut	20200405
US|ID-UW-4418|EPI_ISL_430952|2020-03-28	North America	USA	Idaho	20200328
US|CT-UW-5763|EPI_ISL_430922|2020-04-05	North America	USA	Connecticut	20200405
US|AK-PHL074|EPI_ISL_431019|2020-03-27	North America	USA	Alaska	20200327
US|AK-PHL040|EPI_ISL_431017|2020-03-24	North America	USA	Alaska	20200324
US|CT-UW-5757|EPI_ISL_430921|2020-04-06	North America	USA	Connecticut	20200406
US|WA-UW-5756|EPI_ISL_430920|2020-04-07	North America	USA	Washington	20200407
US|CT-UW-5764|EPI_ISL_430923|2020-04-05	North America	USA	Connecticut	20200405
US|WA-UW-6173|EPI_ISL_430936|2020-04-01	North America	USA	Washington	20200401
US|CT-UW-6259|EPI_ISL_430960|2020-04-01	North America	USA	Connecticut	20200401
US|WA-UW-5359|EPI_ISL_430901|2020-04-05	North America	USA	Washington	20200405
US|WA-UW-6240|EPI_ISL_430957|2020-04-01	North America	USA	Washington	20200401
US|CT-UW-4345|EPI_ISL_430945|2020-03-30	North America	USA	Connecticut	20200330
US|OR-UW-4410|EPI_ISL_430950|2020-03-29	North America	USA	Oregon	20200329
US|CT-UW-4348|EPI_ISL_430946|2020-03-30	North America	USA	Connecticut	20200330
US|ID-UW-4307|EPI_ISL_430942|2020-03-31	North America	USA	Idaho	20200331
US|CT-UW-5773|EPI_ISL_430927|2020-04-04	North America	USA	Connecticut	20200404
US|WA-UW-6178|EPI_ISL_430937|2020-04-01	North America	USA	Washington	20200401
US|WA-UW-6417|EPI_ISL_430980|2020-04-03	North America	USA	Washington	20200403
US|WA-UW-6302|EPI_ISL_430964|2020-04-02	North America	USA	Washington	20200402
US|WA-UW-5879|EPI_ISL_430928|2020-04-07	North America	USA	Washington	20200407
US|WA-UW-6327|EPI_ISL_430967|2020-04-02	North America	USA	Washington	20200402
US|WA-UW-5732|EPI_ISL_430914|2020-04-06	North America	USA	Washington	20200406
US|WA-UW-4413|EPI_ISL_430951|2020-03-31	North America	USA	Washington	20200331
US|WA-UW-5617|EPI_ISL_430911|2020-04-08	North America	USA	Washington	20200408
US|WA-UW-5932|EPI_ISL_430931|2020-04-07	North America	USA	Washington	20200407
US|WA-UW-5884|EPI_ISL_430929|2020-04-07	North America	USA	Washington	20200407
US|UN-UW-5742|EPI_ISL_430916|2020-04-07	North America	USA	unknown	20200407
US|WA-UW-5947|EPI_ISL_430932|2020-04-07	North America	USA	Washington	20200407
US|WA-UW-6410|EPI_ISL_430979|2020-04-03	North America	USA	Washington	20200403
US|WA-UW-6185|EPI_ISL_430953|2020-04-01	North America	USA	Washington	20200401
US|WA-UW-6403|EPI_ISL_430976|2020-04-03	North America	USA	Washington	20200403
US|CT-UW-6385|EPI_ISL_430973|2020-04-01	North America	USA	Connecticut	20200401
US|ID-UW-6349|EPI_ISL_430970|2020-04-01	North America	USA	Idaho	20200401
US|ID-UW-4383|EPI_ISL_430948|2020-03-29	North America	USA	Idaho	20200329
US|ID-UW-4402|EPI_ISL_430949|2020-03-29	North America	USA	Idaho	20200329
US|CT-UW-5772|EPI_ISL_430926|2020-04-04	North America	USA	Connecticut	20200404
US|ID-UW-4354|EPI_ISL_430947|2020-03-27	North America	USA	Idaho	20200327
US|CT-UW-5749|EPI_ISL_430917|2020-04-04	North America	USA	Connecticut	20200404
US|CT-UW-6270|EPI_ISL_430961|2020-04-01	North America	USA	Connecticut	20200401
US|WA-UW-6211|EPI_ISL_430955|2020-04-01	North America	USA	Washington	20200401
US|ID-UW-4255|EPI_ISL_430940|2020-03-30	North America	USA	Idaho	20200330
US|WA-UW-5629|EPI_ISL_430912|2020-04-08	North America	USA	Washington	20200408
US|WA-UW-4279|EPI_ISL_430941|2020-03-31	North America	USA	Washington	20200331
US|WA-UW-6399|EPI_ISL_430974|2020-04-03	North America	USA	Washington	20200403
US|CT-UW-6271|EPI_ISL_430962|2020-04-01	North America	USA	Connecticut	20200401
US|CT-UW-6380|EPI_ISL_430972|2020-04-01	North America	USA	Connecticut	20200401
US|WA-UW-6331|EPI_ISL_430968|2020-04-01	North America	USA	Washington	20200401
US|WA-UW-6400|EPI_ISL_430975|2020-04-03	North America	USA	Washington	20200403
US|WA-UW-5364|EPI_ISL_430902|2020-04-05	North America	USA	Washington	20200405
US|WA-UW-4338|EPI_ISL_430943|2020-03-30	North America	USA	Washington	20200330
US|WA-UW-6162|EPI_ISL_430933|2020-04-01	North America	USA	Washington	20200401
US|WA-UW-5750|EPI_ISL_430918|2020-04-06	North America	USA	Washington	20200406
US|WA-UW-5205|EPI_ISL_430900|2020-04-02	North America	USA	Washington	20200402
US|WA-UW-4226|EPI_ISL_430938|2020-03-31	North America	USA	Washington	20200331
US|WA-UW-5371|EPI_ISL_430904|2020-04-05	North America	USA	Washington	20200405
US|WA-UW-6186|EPI_ISL_430954|2020-04-01	North America	USA	Washington	20200401
US|WA-UW-4243|EPI_ISL_430939|2020-04-01	North America	USA	Washington	20200401
US|AK-PHL011|EPI_ISL_431014|2020-03-17	North America	USA	Alaska	20200317
US|AK-PHL016|EPI_ISL_431016|2020-03-18	North America	USA	Alaska	20200318
US|AK-PHL010|EPI_ISL_431013|2020-03-17	North America	USA	Alaska	20200317
US|AK-PHL013|EPI_ISL_431015|2020-03-19	North America	USA	Alaska	20200319
US|AK-PHL052|EPI_ISL_431018|2020-03-26	North America	USA	Alaska	20200326
US|WA-UW-6243|EPI_ISL_430959|2020-04-02	North America	USA	Washington	20200402
US|WA-S343|EPI_ISL_434103|2020-04-02	North America	USA	Washington	20200402
US|WA-S360|EPI_ISL_434120|2020-03-25	North America	USA	Washington	20200325
US|WA-S336|EPI_ISL_434096|2020-04-03	North America	USA	Washington	20200403
US|WA-S349|EPI_ISL_434109|2020-04-02	North America	USA	Washington	20200402
US|WA-S352|EPI_ISL_434112|2020-03-25	North America	USA	Washington	20200325
US|WA-S351|EPI_ISL_434111|2020-03-25	North America	USA	Washington	20200325
US|WA-S358|EPI_ISL_434118|2020-03-25	North America	USA	Washington	20200325
US|WA-S346|EPI_ISL_434106|2020-04-04	North America	USA	Washington	20200404
US|WA-S304|EPI_ISL_434064|2020-04-05	North America	USA	Washington	20200405
US|WA-S345|EPI_ISL_434105|2020-04-05	North America	USA	Washington	20200405
US|WA-S340|EPI_ISL_434100|2020-04-04	North America	USA	Washington	20200404
US|WA-S317|EPI_ISL_434077|2020-04-04	North America	USA	Washington	20200404
US|WA-S319|EPI_ISL_434079|2020-04-04	North America	USA	Washington	20200404
US|WA-S331|EPI_ISL_434091|2020-04-02	North America	USA	Washington	20200402
US|WA-S353|EPI_ISL_434113|2020-03-25	North America	USA	Washington	20200325
US|WA-S348|EPI_ISL_434108|2020-04-01	North America	USA	Washington	20200401
US|WA-S330|EPI_ISL_434090|2020-04-02	North America	USA	Washington	20200402
US|WA-S337|EPI_ISL_434097|2020-04-01	North America	USA	Washington	20200401
US|WA-S327|EPI_ISL_434087|2020-04-05	North America	USA	Washington	20200405
US|WA-S306|EPI_ISL_434066|2020-04-02	North America	USA	Washington	20200402
US|WA-S354|EPI_ISL_434114|2020-03-25	North America	USA	Washington	20200325
US|WA-S313|EPI_ISL_434073|2020-04-02	North America	USA	Washington	20200402
US|WA-S329|EPI_ISL_434089|2020-04-01	North America	USA	Washington	20200401
US|WA-S355|EPI_ISL_434115|2020-03-25	North America	USA	Washington	20200325
US|WA-S357|EPI_ISL_434117|2020-03-25	North America	USA	Washington	20200325
US|WA-S366|EPI_ISL_434126|2020-03-09	North America	USA	Washington	20200309
US|WA-S342|EPI_ISL_434102|2020-04-02	North America	USA	Washington	20200402
US|WA-S307|EPI_ISL_434067|2020-03-28	North America	USA	Washington	20200328
US|WA-S326|EPI_ISL_434086|2020-04-01	North America	USA	Washington	20200401
US|WA-S324|EPI_ISL_434084|2020-04-01	North America	USA	Washington	20200401
US|WA-S311|EPI_ISL_434071|2020-04-04	North America	USA	Washington	20200404
US|WA-S321|EPI_ISL_434081|2020-03-30	North America	USA	Washington	20200330
US|WA-S356|EPI_ISL_434116|2020-03-25	North America	USA	Washington	20200325
US|WA-S333|EPI_ISL_434093|2020-04-04	North America	USA	Washington	20200404
US|WA-S365|EPI_ISL_434125|2020-03-10	North America	USA	Washington	20200310
US|WA-S315|EPI_ISL_434075|2020-04-02	North America	USA	Washington	20200402
US|WA-S322|EPI_ISL_434082|2020-03-31	North America	USA	Washington	20200331
US|WA-S335|EPI_ISL_434095|2020-04-02	North America	USA	Washington	20200402
US|WA-S359|EPI_ISL_434119|2020-03-25	North America	USA	Washington	20200325
US|WA-S316|EPI_ISL_434076|2020-04-01	North America	USA	Washington	20200401
US|WA-S320|EPI_ISL_434080|2020-04-01	North America	USA	Washington	20200401
US|WA-S328|EPI_ISL_434088|2020-04-03	North America	USA	Washington	20200403
US|WA-S310|EPI_ISL_434070|2020-04-01	North America	USA	Washington	20200401
US|WA-S308|EPI_ISL_434068|2020-04-02	North America	USA	Washington	20200402
US|WA-S312|EPI_ISL_434072|2020-04-01	North America	USA	Washington	20200401
US|WA-S361|EPI_ISL_434121|2020-03-26	North America	USA	Washington	20200326
US|WA-S364|EPI_ISL_434124|2020-03-26	North America	USA	Washington	20200326
US|WA-S362|EPI_ISL_434122|2020-03-26	North America	USA	Washington	20200326
US|WA-S363|EPI_ISL_434123|2020-03-26	North America	USA	Washington	20200326
US|WA-S314|EPI_ISL_434074|2020-04-03	North America	USA	Washington	20200403
US|WA-S347|EPI_ISL_434107|2020-04-01	North America	USA	Washington	20200401
US|WA-S339|EPI_ISL_434099|2020-04-02	North America	USA	Washington	20200402
US|WA-S303|EPI_ISL_434063|2020-04-03	North America	USA	Washington	20200403
US|WA-S344|EPI_ISL_434104|2020-04-02	North America	USA	Washington	20200402
US|WA-S338|EPI_ISL_434098|2020-04-02	North America	USA	Washington	20200402
US|WA-S350|EPI_ISL_434110|2020-04-02	North America	USA	Washington	20200402
US|WA-S323|EPI_ISL_434083|2020-04-02	North America	USA	Washington	20200402
US|WA-S334|EPI_ISL_434094|2020-04-04	North America	USA	Washington	20200404
US|WA-S305|EPI_ISL_434065|2020-04-01	North America	USA	Washington	20200401
US|WA-S332|EPI_ISL_434092|2020-04-02	North America	USA	Washington	20200402
US|WA-S413|EPI_ISL_434173|2020-03-26	North America	USA	Washington	20200326
US|WA-S385|EPI_ISL_434145|2020-03-28	North America	USA	Washington	20200328
US|WA-S428|EPI_ISL_434188|2020-03-28	North America	USA	Washington	20200328
US|WA-S410|EPI_ISL_434170|2020-03-29	North America	USA	Washington	20200329
US|WA-S380|EPI_ISL_434140|2020-03-27	North America	USA	Washington	20200327
US|WA-S396|EPI_ISL_434156|2020-03-25	North America	USA	Washington	20200325
US|WA-S436|EPI_ISL_434196|2020-03-31	North America	USA	Washington	20200331
US|WA-S409|EPI_ISL_434169|2020-03-28	North America	USA	Washington	20200328
US|WA-S393|EPI_ISL_434153|2020-03-28	North America	USA	Washington	20200328
US|WA-S423|EPI_ISL_434183|2020-03-28	North America	USA	Washington	20200328
US|WA-S437|EPI_ISL_434197|2020-03-31	North America	USA	Washington	20200331
US|WA-S424|EPI_ISL_434184|2020-03-28	North America	USA	Washington	20200328
US|WA-S425|EPI_ISL_434185|2020-03-28	North America	USA	Washington	20200328
US|WA-S399|EPI_ISL_434159|2020-03-28	North America	USA	Washington	20200328
US|WA-S391|EPI_ISL_434151|2020-03-26	North America	USA	Washington	20200326
US|WA-S367|EPI_ISL_434127|2020-03-08	North America	USA	Washington	20200308
US|WA-S397|EPI_ISL_434157|2020-03-25	North America	USA	Washington	20200325
US|WA-S407|EPI_ISL_434167|2020-03-28	North America	USA	Washington	20200328
US|WA-S415|EPI_ISL_434175|2020-03-28	North America	USA	Washington	20200328
US|WA-S420|EPI_ISL_434180|2020-03-28	North America	USA	Washington	20200328
US|WA-S429|EPI_ISL_434189|2020-03-25	North America	USA	Washington	20200325
US|WA-S419|EPI_ISL_434179|2020-03-28	North America	USA	Washington	20200328
US|WA-S368|EPI_ISL_434128|2020-03-26	North America	USA	Washington	20200326
US|WA-S374|EPI_ISL_434134|2020-03-26	North America	USA	Washington	20200326
US|WA-S439|EPI_ISL_434199|2020-04-02	North America	USA	Washington	20200402
US|WA-S386|EPI_ISL_434146|2020-03-26	North America	USA	Washington	20200326
US|WA-S433|EPI_ISL_434193|2020-03-28	North America	USA	Washington	20200328
US|WA-S426|EPI_ISL_434186|2020-03-28	North America	USA	Washington	20200328
US|WA-S418|EPI_ISL_434178|2020-03-25	North America	USA	Washington	20200325
US|WA-S403|EPI_ISL_434163|2020-03-26	North America	USA	Washington	20200326
US|WA-S416|EPI_ISL_434176|2020-03-29	North America	USA	Washington	20200329
US|WA-S400|EPI_ISL_434160|2020-03-28	North America	USA	Washington	20200328
US|WA-S405|EPI_ISL_434165|2020-03-25	North America	USA	Washington	20200325
US|WA-S411|EPI_ISL_434171|2020-03-28	North America	USA	Washington	20200328
US|WA-S417|EPI_ISL_434177|2020-03-28	North America	USA	Washington	20200328
US|WA-S430|EPI_ISL_434190|2020-03-25	North America	USA	Washington	20200325
US|WA-S402|EPI_ISL_434162|2020-03-28	North America	USA	Washington	20200328
US|WA-S376|EPI_ISL_434136|2020-03-27	North America	USA	Washington	20200327
US|WA-S412|EPI_ISL_434172|2020-03-30	North America	USA	Washington	20200330
US|WA-S427|EPI_ISL_434187|2020-03-28	North America	USA	Washington	20200328
US|WA-S432|EPI_ISL_434192|2020-03-28	North America	USA	Washington	20200328
US|WA-S383|EPI_ISL_434143|2020-03-27	North America	USA	Washington	20200327
US|WA-S369|EPI_ISL_434129|2020-03-26	North America	USA	Washington	20200326
US|WA-S401|EPI_ISL_434161|2020-03-28	North America	USA	Washington	20200328
US|WA-S372|EPI_ISL_434132|2020-03-26	North America	USA	Washington	20200326
US|WA-S422|EPI_ISL_434182|2020-03-25	North America	USA	Washington	20200325
US|WA-S377|EPI_ISL_434137|2020-03-26	North America	USA	Washington	20200326
US|WA-S394|EPI_ISL_434154|2020-03-30	North America	USA	Washington	20200330
US|WA-S434|EPI_ISL_434194|2020-03-28	North America	USA	Washington	20200328
US|WA-S406|EPI_ISL_434166|2020-03-26	North America	USA	Washington	20200326
US|WA-S395|EPI_ISL_434155|2020-03-30	North America	USA	Washington	20200330
US|WA-S392|EPI_ISL_434152|2020-03-30	North America	USA	Washington	20200330
US|WA-S431|EPI_ISL_434191|2020-03-28	North America	USA	Washington	20200328
US|WA-S388|EPI_ISL_434148|2020-03-27	North America	USA	Washington	20200327
US|WA-S371|EPI_ISL_434131|2020-03-27	North America	USA	Washington	20200327
US|WA-S387|EPI_ISL_434147|2020-03-27	North America	USA	Washington	20200327
US|WA-S370|EPI_ISL_434130|2020-03-28	North America	USA	Washington	20200328
US|WA-S381|EPI_ISL_434141|2020-03-29	North America	USA	Washington	20200329
US|WA-S382|EPI_ISL_434142|2020-03-27	North America	USA	Washington	20200327
US|WA-S379|EPI_ISL_434139|2020-03-27	North America	USA	Washington	20200327
US|WA-S390|EPI_ISL_434150|2020-03-27	North America	USA	Washington	20200327
US|WA-S378|EPI_ISL_434138|2020-03-27	North America	USA	Washington	20200327
US|WA-S384|EPI_ISL_434144|2020-03-27	North America	USA	Washington	20200327
US|WA-S389|EPI_ISL_434149|2020-03-28	North America	USA	Washington	20200328
US|WA-S373|EPI_ISL_434133|2020-03-28	North America	USA	Washington	20200328
US|WA-S404|EPI_ISL_434164|2020-03-26	North America	USA	Washington	20200326
US|WA-S398|EPI_ISL_434158|2020-03-30	North America	USA	Washington	20200330
US|WA-S435|EPI_ISL_434195|2020-03-30	North America	USA	Washington	20200330
US|WA-UW-5177|EPI_ISL_430868|2020-04-01	North America	USA	Washington	20200401
US|SEARCH-0076-NBG|EPI_ISL_434530|2020-03-31	North America	USA	Louisiana	20200331
US|WA-UW-5178|EPI_ISL_430869|2020-04-01	North America	USA	Washington	20200401
US|SEARCH-0071-NBG|EPI_ISL_434527|2020-03-26	North America	USA	Louisiana	20200326
US|WA-UW-5181|EPI_ISL_430871|2020-04-02	North America	USA	Washington	20200402
US|CA-CZB088|EPI_ISL_430791|2020-03-28	North America	USA	California	20200328
US|CA-CZB0716|EPI_ISL_430792|2020-03-23	North America	USA	California	20200323
US|WA-UW-517|EPI_ISL_430867|2020-03-11	North America	USA	Washington	20200311
US|WA-UW-518|EPI_ISL_430870|2020-03-11	North America	USA	Washington	20200311
US|UN-UW-547|EPI_ISL_430886|2020-03-10	North America	USA	unknown	20200310
US|WA-UW-525|EPI_ISL_430878|2020-03-11	North America	USA	Washington	20200311
US|WA-UW-5182|EPI_ISL_430872|2020-04-02	North America	USA	Washington	20200402
US|WA-UW-572|EPI_ISL_430889|2020-03-12	North America	USA	Washington	20200312
US|UN-UW-531|EPI_ISL_430881|2020-03-13	North America	USA	unknown	20200313
US|WA-UW-604|EPI_ISL_430895|2020-03-13	North America	USA	Washington	20200313
US|WA-UW-558|EPI_ISL_430888|2020-03-13	North America	USA	Washington	20200313
US|WA-UW-602|EPI_ISL_430894|2020-03-12	North America	USA	Washington	20200312
US|WA-UW-524|EPI_ISL_430877|2020-03-12	North America	USA	Washington	20200312
US|UN-UW-581|EPI_ISL_430890|2020-03-12	North America	USA	unknown	20200312
US|WA-UW-542|EPI_ISL_430883|2020-03-12	North America	USA	Washington	20200312
US|WA-UW-596|EPI_ISL_430892|2020-03-12	North America	USA	Washington	20200312
US|WA-UW-5190|EPI_ISL_430874|2020-04-01	North America	USA	Washington	20200401
US|UN-UW-5199|EPI_ISL_430897|2020-04-02	North America	USA	unknown	20200402
US|WA-UW-586|EPI_ISL_430891|2020-03-12	North America	USA	Washington	20200312
US|WA-UW-5200|EPI_ISL_430898|2020-04-02	North America	USA	Washington	20200402
US|UN-UW-536|EPI_ISL_430882|2020-03-11	North America	USA	unknown	20200311
US|UN-UW-526|EPI_ISL_430879|2020-03-11	North America	USA	unknown	20200311
US|WA-UW-5203|EPI_ISL_430899|2020-04-01	North America	USA	Washington	20200401
US|WA-UW-600|EPI_ISL_430893|2020-03-12	North America	USA	Washington	20200312
US|WA-UW-530|EPI_ISL_430880|2020-03-12	North America	USA	Washington	20200312
US|WA-UW-546|EPI_ISL_430885|2020-03-12	North America	USA	Washington	20200312
US|WA-UW-543|EPI_ISL_430884|2020-03-12	North America	USA	Washington	20200312
US|WA-UW-5189|EPI_ISL_430873|2020-04-01	North America	USA	Washington	20200401
US|WA-S441|EPI_ISL_434201|2020-03-31	North America	USA	Washington	20200331
US|WA-S537|EPI_ISL_434297|2020-03-23	North America	USA	Washington	20200323
US|WA-S466|EPI_ISL_434226|2020-04-01	North America	USA	Washington	20200401
US|WA-S484|EPI_ISL_434244|2020-04-02	North America	USA	Washington	20200402
US|WA-S510|EPI_ISL_434270|2020-03-25	North America	USA	Washington	20200325
US|WA-S519|EPI_ISL_434279|2020-03-27	North America	USA	Washington	20200327
US|WA-S538|EPI_ISL_434298|2020-03-31	North America	USA	Washington	20200331
US|WA-S455|EPI_ISL_434215|2020-03-31	North America	USA	Washington	20200331
US|WA-S505|EPI_ISL_434265|2020-03-29	North America	USA	Washington	20200329
US|WA-S522|EPI_ISL_434282|2020-04-01	North America	USA	Washington	20200401
US|WA-S494|EPI_ISL_434254|2020-04-01	North America	USA	Washington	20200401
US|WA-S473|EPI_ISL_434233|2020-04-03	North America	USA	Washington	20200403
US|WA-S492|EPI_ISL_434252|2020-03-26	North America	USA	Washington	20200326
US|WA-S516|EPI_ISL_434276|2020-04-01	North America	USA	Washington	20200401
US|WA-S497|EPI_ISL_434257|2020-03-31	North America	USA	Washington	20200331
US|WA-S525|EPI_ISL_434285|2020-04-01	North America	USA	Washington	20200401
US|WA-S503|EPI_ISL_434263|2020-03-25	North America	USA	Washington	20200325
US|WA-S445|EPI_ISL_434205|2020-04-01	North America	USA	Washington	20200401
US|WA-S485|EPI_ISL_434245|2020-04-01	North America	USA	Washington	20200401
US|WA-S486|EPI_ISL_434246|2020-04-01	North America	USA	Washington	20200401
US|WA-S487|EPI_ISL_434247|2020-03-31	North America	USA	Washington	20200331
US|WA-S493|EPI_ISL_434253|2020-04-01	North America	USA	Washington	20200401
US|WA-S506|EPI_ISL_434266|2020-04-01	North America	USA	Washington	20200401
US|WA-S524|EPI_ISL_434284|2020-04-01	North America	USA	Washington	20200401
US|WA-S476|EPI_ISL_434236|2020-04-03	North America	USA	Washington	20200403
US|WA-S482|EPI_ISL_434242|2020-04-06	North America	USA	Washington	20200406
US|WA-S458|EPI_ISL_434218|2020-04-06	North America	USA	Washington	20200406
US|WA-S456|EPI_ISL_434216|2020-04-06	North America	USA	Washington	20200406
US|WA-S461|EPI_ISL_434221|2020-04-06	North America	USA	Washington	20200406
US|WA-S453|EPI_ISL_434213|2020-03-30	North America	USA	Washington	20200330
US|WA-S517|EPI_ISL_434277|2020-03-24	North America	USA	Washington	20200324
US|WA-S540|EPI_ISL_434300|2020-03-24	North America	USA	Washington	20200324
US|WA-S523|EPI_ISL_434283|2020-03-26	North America	USA	Washington	20200326
US|WA-S508|EPI_ISL_434268|2020-03-30	North America	USA	Washington	20200330
US|WA-S521|EPI_ISL_434281|2020-03-25	North America	USA	Washington	20200325
US|WA-S502|EPI_ISL_434262|2020-03-24	North America	USA	Washington	20200324
US|WA-S533|EPI_ISL_434293|2020-03-25	North America	USA	Washington	20200325
US|WA-S535|EPI_ISL_434295|2020-03-25	North America	USA	Washington	20200325
US|WA-S449|EPI_ISL_434209|2020-03-31	North America	USA	Washington	20200331
US|WA-S536|EPI_ISL_434296|2020-03-24	North America	USA	Washington	20200324
US|WA-S511|EPI_ISL_434271|2020-03-24	North America	USA	Washington	20200324
US|WA-S460|EPI_ISL_434220|2020-04-05	North America	USA	Washington	20200405
US|WA-S507|EPI_ISL_434267|2020-03-23	North America	USA	Washington	20200323
US|WA-S474|EPI_ISL_434234|2020-04-01	North America	USA	Washington	20200401
US|WA-S514|EPI_ISL_434274|2020-03-29	North America	USA	Washington	20200329
US|WA-S532|EPI_ISL_434292|2020-03-25	North America	USA	Washington	20200325
US|WA-S477|EPI_ISL_434237|2020-04-05	North America	USA	Washington	20200405
US|WA-S539|EPI_ISL_434299|2020-03-23	North America	USA	Washington	20200323
US|WA-S529|EPI_ISL_434289|2020-03-24	North America	USA	Washington	20200324
US|WA-S452|EPI_ISL_434212|2020-03-31	North America	USA	Washington	20200331
US|WA-S442|EPI_ISL_434202|2020-03-26	North America	USA	Washington	20200326
US|WA-S479|EPI_ISL_434239|2020-04-04	North America	USA	Washington	20200404
US|WA-S440|EPI_ISL_434200|2020-04-01	North America	USA	Washington	20200401
US|WA-S504|EPI_ISL_434264|2020-04-01	North America	USA	Washington	20200401
US|WA-S513|EPI_ISL_434273|2020-04-01	North America	USA	Washington	20200401
US|WA-S520|EPI_ISL_434280|2020-03-31	North America	USA	Washington	20200331
US|WA-S467|EPI_ISL_434227|2020-04-02	North America	USA	Washington	20200402
US|WA-S478|EPI_ISL_434238|2020-04-01	North America	USA	Washington	20200401
US|WA-S498|EPI_ISL_434258|2020-04-01	North America	USA	Washington	20200401
US|WA-S512|EPI_ISL_434272|2020-04-01	North America	USA	Washington	20200401
US|WA-S488|EPI_ISL_434248|2020-04-01	North America	USA	Washington	20200401
US|WA-S509|EPI_ISL_434269|2020-03-30	North America	USA	Washington	20200330
US|WA-S446|EPI_ISL_434206|2020-04-01	North America	USA	Washington	20200401
US|WA-S448|EPI_ISL_434208|2020-04-01	North America	USA	Washington	20200401
US|WA-S454|EPI_ISL_434214|2020-03-31	North America	USA	Washington	20200331
US|WA-S491|EPI_ISL_434251|2020-04-02	North America	USA	Washington	20200402
US|WA-S451|EPI_ISL_434211|2020-03-31	North America	USA	Washington	20200331
US|WA-S465|EPI_ISL_434225|2020-04-01	North America	USA	Washington	20200401
US|WA-S444|EPI_ISL_434204|2020-04-01	North America	USA	Washington	20200401
US|WA-S499|EPI_ISL_434259|2020-03-31	North America	USA	Washington	20200331
US|WA-S526|EPI_ISL_434286|2020-03-31	North America	USA	Washington	20200331
US|WA-S528|EPI_ISL_434288|2020-03-31	North America	USA	Washington	20200331
US|WA-S447|EPI_ISL_434207|2020-04-01	North America	USA	Washington	20200401
US|WA-S489|EPI_ISL_434249|2020-04-02	North America	USA	Washington	20200402
US|WA-S472|EPI_ISL_434232|2020-04-05	North America	USA	Washington	20200405
US|WA-S471|EPI_ISL_434231|2020-04-06	North America	USA	Washington	20200406
US|WA-S469|EPI_ISL_434229|2020-04-05	North America	USA	Washington	20200405
US|WA-S462|EPI_ISL_434222|2020-04-02	North America	USA	Washington	20200402
US|WA-S464|EPI_ISL_434224|2020-04-04	North America	USA	Washington	20200404
US|WA-S501|EPI_ISL_434261|2020-03-29	North America	USA	Washington	20200329
US|WA-S480|EPI_ISL_434240|2020-04-05	North America	USA	Washington	20200405
US|WA-S541|EPI_ISL_434301|2020-03-24	North America	USA	Washington	20200324
US|WA-S457|EPI_ISL_434217|2020-04-02	North America	USA	Washington	20200402
US|WA-S495|EPI_ISL_434255|2020-04-01	North America	USA	Washington	20200401
US|WA-S475|EPI_ISL_434235|2020-04-01	North America	USA	Washington	20200401
US|WA-S483|EPI_ISL_434243|2020-04-05	North America	USA	Washington	20200405
US|WA-S534|EPI_ISL_434294|2020-03-25	North America	USA	Washington	20200325
US|WA-S531|EPI_ISL_434291|2020-03-24	North America	USA	Washington	20200324
US|WA-S518|EPI_ISL_434278|2020-03-29	North America	USA	Washington	20200329
US|WA-S468|EPI_ISL_434228|2020-04-05	North America	USA	Washington	20200405
US|WA-S470|EPI_ISL_434230|2020-04-05	North America	USA	Washington	20200405
US|WA-S278|EPI_ISL_430132|2020-03-17	North America	USA	Washington	20200317
US|WA-S548|EPI_ISL_434308|2020-03-31	North America	USA	Washington	20200331
US|WA-S553|EPI_ISL_434313|2020-03-31	North America	USA	Washington	20200331
US|WA-S576|EPI_ISL_434336|2020-03-29	North America	USA	Washington	20200329
US|WA-S566|EPI_ISL_434326|2020-03-29	North America	USA	Washington	20200329
US|WA-S586|EPI_ISL_434346|2020-03-31	North America	USA	Washington	20200331
US|WA-S568|EPI_ISL_434328|2020-03-31	North America	USA	Washington	20200331
US|WA-S574|EPI_ISL_434334|2020-03-31	North America	USA	Washington	20200331
US|WA-S575|EPI_ISL_434335|2020-03-31	North America	USA	Washington	20200331
US|WA-S270|EPI_ISL_430124|2020-03-06	North America	USA	Washington	20200306
US|WA-S264|EPI_ISL_430118|2020-03-03	North America	USA	Washington	20200303
US|WA-S273|EPI_ISL_430127|2020-03-12	North America	USA	Washington	20200312
US|WA-S259|EPI_ISL_430113|2020-03-04	North America	USA	Washington	20200304
US|WA-S556|EPI_ISL_434316|2020-03-29	North America	USA	Washington	20200329
US|WA-S138|EPI_ISL_430175|2020-03-12	North America	USA	Washington	20200312
US|WA-S136|EPI_ISL_430173|2020-03-13	North America	USA	Washington	20200313
US|WA-S585|EPI_ISL_434345|2020-03-26	North America	USA	Washington	20200326
US|WA-S555|EPI_ISL_434315|2020-03-30	North America	USA	Washington	20200330
US|WA-S544|EPI_ISL_434304|2020-03-25	North America	USA	Washington	20200325
US|WA-S131|EPI_ISL_430168|2020-03-13	North America	USA	Washington	20200313
US|WA-S135|EPI_ISL_430172|2020-03-13	North America	USA	Washington	20200313
US|WA-S572|EPI_ISL_434332|2020-03-26	North America	USA	Washington	20200326
US|WA-S263|EPI_ISL_430117|2020-03-05	North America	USA	Washington	20200305
US|WA-S126|EPI_ISL_430163|2020-03-13	North America	USA	Washington	20200313
US|WA-S123|EPI_ISL_430160|2020-02-29	North America	USA	Washington	20200229
US|WA-S129|EPI_ISL_430166|2020-03-13	North America	USA	Washington	20200313
US|WA-S128|EPI_ISL_430165|2020-03-13	North America	USA	Washington	20200313
US|WA-S127|EPI_ISL_430164|2020-03-13	North America	USA	Washington	20200313
US|WA-S582|EPI_ISL_434342|2020-03-31	North America	USA	Washington	20200331
US|WA-S279|EPI_ISL_430133|2020-03-04	North America	USA	Washington	20200304
US|WA-S141|EPI_ISL_430178|2020-03-13	North America	USA	Washington	20200313
US|WA-S260|EPI_ISL_430114|2020-03-12	North America	USA	Washington	20200312
US|WA-S545|EPI_ISL_434305|2020-03-31	North America	USA	Washington	20200331
US|WA-S577|EPI_ISL_434337|2020-03-28	North America	USA	Washington	20200328
US|WA-S125|EPI_ISL_430162|2020-03-13	North America	USA	Washington	20200313
US|WA-S275|EPI_ISL_430129|2020-03-06	North America	USA	Washington	20200306
US|WA-S579|EPI_ISL_434339|2020-03-24	North America	USA	Washington	20200324
US|WA-S542|EPI_ISL_434302|2020-03-23	North America	USA	Washington	20200323
US|WA-S280|EPI_ISL_430134|2020-03-09	North America	USA	Washington	20200309
US|WA-S277|EPI_ISL_430131|2020-02-22	North America	USA	Washington	20200222
US|WA-S130|EPI_ISL_430167|2020-03-13	North America	USA	Washington	20200313
US|WA-S578|EPI_ISL_434338|2020-03-30	North America	USA	Washington	20200330
US|WA-S265|EPI_ISL_430119|2020-03-05	North America	USA	Washington	20200305
US|WA-S583|EPI_ISL_434343|2020-03-24	North America	USA	Washington	20200324
US|WA-S567|EPI_ISL_434327|2020-03-25	North America	USA	Washington	20200325
US|WA-S140|EPI_ISL_430177|2020-03-12	North America	USA	Washington	20200312
US|WA-S139|EPI_ISL_430176|2020-03-12	North America	USA	Washington	20200312
US|WA-S137|EPI_ISL_430174|2020-03-13	North America	USA	Washington	20200313
US|WA-S271|EPI_ISL_430125|2020-03-31	North America	USA	Washington	20200331
US|WA-S272|EPI_ISL_430126|2020-02-26	North America	USA	Washington	20200226
US|WA-S557|EPI_ISL_434317|2020-04-01	North America	USA	Washington	20200401
US|WA-S546|EPI_ISL_434306|2020-03-23	North America	USA	Washington	20200323
US|WA-S268|EPI_ISL_430122|2020-03-05	North America	USA	Washington	20200305
US|WA-S571|EPI_ISL_434331|2020-03-30	North America	USA	Washington	20200330
US|WA-S562|EPI_ISL_434322|2020-03-24	North America	USA	Washington	20200324
US|WA-S276|EPI_ISL_430130|2020-04-01	North America	USA	Washington	20200401
US|WA-S559|EPI_ISL_434319|2020-03-27	North America	USA	Washington	20200327
US|WA-S570|EPI_ISL_434330|2020-03-24	North America	USA	Washington	20200324
US|WA-S261|EPI_ISL_430115|2020-03-30	North America	USA	Washington	20200330
US|WA-S564|EPI_ISL_434324|2020-03-24	North America	USA	Washington	20200324
US|WA-S274|EPI_ISL_430128|2020-03-08	North America	USA	Washington	20200308
US|WA-S551|EPI_ISL_434311|2020-03-24	North America	USA	Washington	20200324
US|WA-S550|EPI_ISL_434310|2020-03-24	North America	USA	Washington	20200324
US|WA-S543|EPI_ISL_434303|2020-03-24	North America	USA	Washington	20200324
US|WA-S547|EPI_ISL_434307|2020-03-24	North America	USA	Washington	20200324
US|WA-S560|EPI_ISL_434320|2020-03-24	North America	USA	Washington	20200324
US|WA-S581|EPI_ISL_434341|2020-03-30	North America	USA	Washington	20200330
US|WA-S267|EPI_ISL_430121|2020-03-31	North America	USA	Washington	20200331
US|WA-S580|EPI_ISL_434340|2020-03-25	North America	USA	Washington	20200325
US|WA-S549|EPI_ISL_434309|2020-03-30	North America	USA	Washington	20200330
US|WA-S552|EPI_ISL_434312|2020-03-23	North America	USA	Washington	20200323
US|WA-S561|EPI_ISL_434321|2020-03-30	North America	USA	Washington	20200330
US|WA-S569|EPI_ISL_434329|2020-03-25	North America	USA	Washington	20200325
US|WA-S182|EPI_ISL_430220|2020-03-20	North America	USA	Washington	20200320
US|WA-S289|EPI_ISL_430143|2020-03-23	North America	USA	Washington	20200323
US|WA-S203|EPI_ISL_430241|2020-03-20	North America	USA	Washington	20200320
US|WA-S293|EPI_ISL_430147|2020-04-01	North America	USA	Washington	20200401
US|WA-S216|EPI_ISL_430254|2020-03-20	North America	USA	Washington	20200320
US|WA-S192|EPI_ISL_430230|2020-03-20	North America	USA	Washington	20200320
US|WA-S300|EPI_ISL_430154|2020-03-25	North America	USA	Washington	20200325
US|WA-S214|EPI_ISL_430252|2020-03-20	North America	USA	Washington	20200320
[truncated: 10,755 more rows]

## Sheet: Supplementary Data 3
seqId	cluster
US|NY1-PV08001|EPI_ISL_414476|2020-02-29	1
US|CA-PC101P|EPI_ISL_414648|2020-03-08	5
US|CA-CDPH-UC3|EPI_ISL_413559|2020-02-27	1
US|WA-UW21|EPI_ISL_414369|2020-03-05	1
US|WA-UW41|EPI_ISL_415606|2020-03-10	1
US|WA-UW19|EPI_ISL_414367|2020-03-05	1
US|WA-UW30|EPI_ISL_414617|2020-03-09	1
US|WA-UW48|EPI_ISL_415613|2020-03-10	1
US|WA-UW49|EPI_ISL_415614|2020-03-10	1
US|CA7|EPI_ISL_411954|2020-02-06	1
US|WA-UW31|EPI_ISL_414618|2020-03-08	1
US|WA-UW15|EPI_ISL_414363|2020-03-04	1
US|WA1|EPI_ISL_404895|2020-01-19	1
US|WA1-F6|EPI_ISL_407215|2020-01-25	1
US|WA1-A12|EPI_ISL_407214|2020-01-25	1
US|WA6-UW3|EPI_ISL_413457|2020-02-29	1
US|WA18-UW14|EPI_ISL_413653|2020-03-05	1
US|WA12-UW8|EPI_ISL_413563|2020-03-03	1
US|UPHL-03|EPI_ISL_415541|2020-03-09	1
US|UPHL-04|EPI_ISL_415542|2020-03-09	1
US|WA7-UW4|EPI_ISL_413458|2020-03-01	1
US|CA-CDPH-UC9|EPI_ISL_413928|2020-03-05	1
US|MN3-MDH3|EPI_ISL_414590|2020-03-09	1
US|WA-S11|EPI_ISL_416466|2020-03-03	1
US|WA-UW26|EPI_ISL_414595|2020-03-05	1
US|WA15-UW11|EPI_ISL_413650|2020-03-05	1
US|WA16-UW12|EPI_ISL_413651|2020-03-05	1
US|WA-UW18|EPI_ISL_414366|2020-03-05	1
US|WA-S10|EPI_ISL_416465|2020-02-29	1
US|WA-UW64|EPI_ISL_415592|2020-03-10	1
US|CA1|EPI_ISL_406034|2020-01-23	1
US|IL2|EPI_ISL_410045|2020-01-28	1
US|IL1|EPI_ISL_404253|2020-01-21	1
US|CruiseA-24|EPI_ISL_414483|2020-02-17	1
US|UPHL-02|EPI_ISL_415540|2020-03-09	1
US|CA-MG0987|EPI_ISL_416457|2020-03-18	5
US|UPHL-05|EPI_ISL_415543|2020-03-09	5
US|UPHL-06|EPI_ISL_415544|2020-03-09	5
US|WI1|EPI_ISL_408670|2020-01-31	1
US|CruiseA-23|EPI_ISL_414482|2020-02-18	1
US|CruiseA-21|EPI_ISL_414480|2020-02-21	1
US|TX1|EPI_ISL_411956|2020-02-11	1
US|MA1|EPI_ISL_409067|2020-01-29	1
US|CruiseA-26|EPI_ISL_414485|2020-02-24	1
US|CA3|EPI_ISL_408008|2020-01-29	1
US|CA4|EPI_ISL_408009|2020-01-29	1
US|AZ1|EPI_ISL_406223|2020-01-22	1
US|CruiseA-14|EPI_ISL_413619|2020-02-25	1
US|CruiseA-6|EPI_ISL_413611|2020-02-21	1
US|CruiseA-7|EPI_ISL_413612|2020-02-17	1
US|CA5|EPI_ISL_408010|2020-01-29	1
US|CruiseA-4|EPI_ISL_413609|2020-02-21	1
US|CruiseA-2|EPI_ISL_413607|2020-02-18	1
US|CruiseA-1|EPI_ISL_413606|2020-02-17	1
US|UPHL-01|EPI_ISL_415539|2020-03-09	1
US|CA2|EPI_ISL_406036|2020-01-22	1
US|CA8|EPI_ISL_411955|2020-02-10	1
US|CA9|EPI_ISL_412862|2020-02-23	1
US|CruiseA-17|EPI_ISL_413622|2020-02-24	1
US|CruiseA-12|EPI_ISL_413617|2020-02-20	1
US|CruiseA-11|EPI_ISL_413616|2020-02-17	1
US|CruiseA-10|EPI_ISL_413615|2020-02-17	1
US|CruiseA-8|EPI_ISL_413613|2020-02-17	1
US|CruiseA-25|EPI_ISL_414484|2020-02-17	1
US|UC-CDPH-UC11|EPI_ISL_413931|2020-03-05	1
US|CA-CDPH-UC2|EPI_ISL_413558|2020-02-27	1
US|WA-S3|EPI_ISL_413560|2020-02-28	1
US|WA2|EPI_ISL_412970|2020-02-24	1
US|WA-S2|EPI_ISL_413456|2020-02-20	1
US|WA-S5|EPI_ISL_416460|2020-02-29	1
US|WA-S6|EPI_ISL_416461|2020-02-29	1
US|WA-UW32|EPI_ISL_414619|2020-03-07	1
US|WA-UW60|EPI_ISL_415625|2020-03-10	5
US|WA-UW22|EPI_ISL_414591|2020-03-06	1
US|WA-UW69|EPI_ISL_415597|2020-03-10	5
US|WA-UW73|EPI_ISL_415601|2020-03-10	5
US|WA-UW24|EPI_ISL_414593|2020-03-05	1
US|WA-UW74|EPI_ISL_415602|2020-03-10	1
US|WA-UW44|EPI_ISL_415609|2020-03-10	1
US|WA-UW57|EPI_ISL_415622|2020-03-10	1
US|MN2-MDH2|EPI_ISL_414589|2020-03-07	1
US|WA-UW28|EPI_ISL_414597|2020-03-04	1
US|WA-UW62|EPI_ISL_415627|2020-03-10	1
US|WA-UW43|EPI_ISL_415608|2020-03-10	1
US|WA-UW63|EPI_ISL_415591|2020-03-09	1
US|WA-UW46|EPI_ISL_415611|2020-03-10	1
US|WA-UW33|EPI_ISL_414620|2020-03-08	1
US|WA-UW59|EPI_ISL_415624|2020-03-10	1
US|WA-UW67|EPI_ISL_415595|2020-03-10	1
US|WA8-UW5|EPI_ISL_413486|2020-03-01	1
US|WA-UW56|EPI_ISL_415621|2020-03-10	1
US|WA-UW75|EPI_ISL_415603|2020-03-10	1
US|WA-UW76|EPI_ISL_415604|2020-03-10	1
US|WA-UW50|EPI_ISL_415615|2020-03-10	1
US|WA-UW66|EPI_ISL_415594|2020-03-10	1
US|WA-UW68|EPI_ISL_415596|2020-03-10	1
US|WA-UW70|EPI_ISL_415598|2020-03-10	1
US|WA-UW55|EPI_ISL_415620|2020-03-10	1
US|WA-UW23|EPI_ISL_414592|2020-03-06	1
US|WA-UW20|EPI_ISL_414368|2020-03-05	1
TW|CGMH-CGU-04|EPI_ISL_415742|2020-02-27	1
CN|P0028|EPI_ISL_413864|2020-02-05	1
CN_Jiangsu|IVDC-JS-001|EPI_ISL_408488|2020-01-19	1
TW|CGMH-CGU-05|EPI_ISL_415743|2020-02-27	1
CN_Wuhan|HBCDC-HB-05|EPI_ISL_412981|2020-01-18	1
TW|NTU03|EPI_ISL_413592|2020-02-29	5
CN_CN|GZMU0030|EPI_ISL_414684|2020-02-27	1
CN_CN|GZMU0030|EPI_ISL_414685|2020-02-27	1
CN_CN|GZMU0030|EPI_ISL_414686|2020-02-27	1
HK|VM20002907|EPI_ISL_414517|2020-02-25	1
HK|case85_VM20002868|EPI_ISL_414519|2020-02-24	1
CN_Jingzhou|HBCDC-HB-01|EPI_ISL_412459|2020-01-08	1
HK|case42_VM20002493|EPI_ISL_414527|2020-02-09	1
HK|case48_VM20002507|EPI_ISL_414528|2020-02-10	1
HK|VM20001988|EPI_ISL_412029|2020-01-30	1
HK|VM20002582|EPI_ISL_414569|2020-02-12	1
CN_Jiangsu|JS02|EPI_ISL_411952|2020-01-24	1
CN_CN-Fujian|FJ13|EPI_ISL_411066|2020-01-22	1
CN_Foshan|20SF211|EPI_ISL_406536|2020-01-22	1
CN_Foshan|20SF210|EPI_ISL_406535|2020-01-22	1
TW|2|EPI_ISL_406031|2020-01-23	1
CN_CN|GZMU0031|EPI_ISL_414687|2020-02-25	1
CN_CN|GZMU0014|EPI_ISL_414692|2020-02-25	1
CN_Wuhan|IVDC-HB-envF13-21|EPI_ISL_408515|2020-01-01	1
CN_Jiangsu|JS01|EPI_ISL_411950|2020-01-23	1
CN_Zhejiang|WZ-01|EPI_ISL_404227|2020-01-16	1
CN_CN|IQTC01|EPI_ISL_412966|2020-02-05	1
CN|WF0002|EPI_ISL_413692|2020-02-02	1
TW|NTU02|EPI_ISL_410218|2020-02-05	1
CN_Shenzhen|SZTH-003|EPI_ISL_406594|2020-01-16	1
CN_Wuhan|IVDC-HB-04|EPI_ISL_402120|2020-01-01	1
HK|case78_VM20002849|EPI_ISL_414571|2020-02-22	1
HK|VB20026565|EPI_ISL_412030|2020-02-01	1
CN_Guangdong|20SF040|EPI_ISL_403937|2020-01-18	1
CN_Guangdong|20SF028|EPI_ISL_403936|2020-01-17	1
CN_Chongqing|IVDC-CQ-001|EPI_ISL_408481|2020-01-18	1
CN_Wuhan|IVDC-HB-envF13-20|EPI_ISL_408514|2020-01-01	1
CN_Wuhan|IPBCAMS-WH-05|EPI_ISL_403928|2020-01-01	1
CN_Anhui|SZ005|EPI_ISL_413485|2020-01-24	1
HK|VM20001061|EPI_ISL_412028|2020-01-22	1
CN_CN|GZMU0042|EPI_ISL_414688|2020-02-25	1
CN_Shenzhen|HKU-SZ-005|EPI_ISL_405839|2020-01-11	1
CN_Guangdong|20SF025|EPI_ISL_403935|2020-01-15	1
CN_Shenzhen|SZTH-002|EPI_ISL_406593|2020-01-13	1
CN_Shenzhen|HKU-SZ-002|EPI_ISL_406030|2020-01-10	1
CN_Shandong|LY005|EPI_ISL_414938|2020-01-24	1
CN_Wuhan|HBCDC-HB-06|EPI_ISL_412982|2020-02-07	1
CN_Wuhan|HBCDC-HB-04|EPI_ISL_412980|2020-01-18	1
CN_CN-Beijing|235|EPI_ISL_413521|2020-01-28	1
CN_CN-Beijing|231|EPI_ISL_413519|2020-01-28	1
CN_CN-Beijing|105|EPI_ISL_413518|2020-01-26	1
CN_CN-Beijing|233|EPI_ISL_413520|2020-01-28	1
CN_Shandong|LY003|EPI_ISL_414936|2020-01-23	1
CN_Wuhan|HBCDC-HB-02|EPI_ISL_412978|2020-01-17	1
CN_Chongqing|YC01|EPI_ISL_408478|2020-01-21	1
CN_Shandong|LY008|EPI_ISL_414941|2020-01-30	1
CN_CN-Fujian|FJ8|EPI_ISL_411060|2020-01-21	1
CN_Wuhan|WH04|EPI_ISL_406801|2020-01-05	1
CN_Yunnan|IVDC-YN-003|EPI_ISL_408480|2020-01-17	1
CN_Wuhan|HBCDC-HB-03|EPI_ISL_412979|2020-01-18	1
TW|3|EPI_ISL_411926|2020-01-24	1
CN|WF0001|EPI_ISL_413691|2020-02-02	1
CN_CN|GZMU0044|EPI_ISL_414689|2020-02-25	1
CN_CN|GZMU0048|EPI_ISL_414691|2020-02-25	1
CN_Shandong|LY007|EPI_ISL_414940|2020-01-25	1
CN|P0042|EPI_ISL_413854|2020-01-30	1
CN_CN|ZJU-08|EPI_ISL_416473|2020-01-26	1
CN_CN|ZJU-01|EPI_ISL_415709|2020-01-25	1
CN_Shenzhen|SZTH-001|EPI_ISL_406592|2020-01-13	1
CN_CN|IQTC02|EPI_ISL_412967|2020-01-29	1
CN_Shanghai|SH01|EPI_ISL_414510|2020-02-02	1
CN_Shenzhen|SZTH-004|EPI_ISL_406595|2020-01-16	1
CN_CN|ZJU-07|EPI_ISL_416425|2020-02-03	1
CN_CN|ZJU-02|EPI_ISL_416042|2020-01-25	1
CN_CN|ZJU-05|EPI_ISL_415711|2020-01-22	1
CN_Wuhan|WH-09|EPI_ISL_411957|2020-01-08	1
CN_Shandong|IVDC-SD-001|EPI_ISL_408482|2020-01-19	1
CN_Jiangxi|IVDC-JX-002|EPI_ISL_408486|2020-01-11	1
CN_Sichuan|IVDC-SC-001|EPI_ISL_408484|2020-01-15	1
CN_CN|ZJU-03|EPI_ISL_416044|2020-01-25	1
CN_CN|ZJU-06|EPI_ISL_416047|2020-02-02	1
CN_CN|ZJU-09|EPI_ISL_416474|2020-01-28	1
CN_CN|ZJU-04|EPI_ISL_416046|2020-01-24	1
JP|DP0654|EPI_ISL_416613|2020-02-17	1
JP|DP0703|EPI_ISL_416619|2020-02-17	1
JP|DP0005|EPI_ISL_416565|2020-02-15	1
JP|DP0464|EPI_ISL_416603|2020-02-16	1
JP|DP0476|EPI_ISL_416604|2020-02-16	1
JP|DP0278|EPI_ISL_416587|2020-02-16	1
JP|DP0191|EPI_ISL_416582|2020-02-15	1
JP|TK20-31-3|EPI_ISL_413459|2020-02-20	1
JP|DP0588|EPI_ISL_416610|2020-02-17	1
JP|DP0357|EPI_ISL_416598|2020-02-16	1
JP|Hu_DP_Kng_19-027|EPI_ISL_412969|2020-02-10	1
KR|KCDC05|EPI_ISL_412869|2020-01-30	1
KR|KCDC24|EPI_ISL_412873|2020-02-06	1
JP|DP0037|EPI_ISL_416567|2020-02-15	1
JP|AII-004|EPI_ISL_407084|2020-01-25	1
KR|KCDC07|EPI_ISL_412871|2020-01-31	1
KR|KCDC06|EPI_ISL_412870|2020-01-30	1
JP|TY-WK-012|EPI_ISL_408665|2020-01-29	1
JP|TY-WK-521|EPI_ISL_408667|2020-01-31	1
JP|TY-WK-501|EPI_ISL_408666|2020-01-31	1
JP|DP0065|EPI_ISL_416570|2020-02-15	1
KR|KUMC01|EPI_ISL_413017|2020-02-06	1
KR|KCDC03|EPI_ISL_407193|2020-01-25	1
KR|KUMC02|EPI_ISL_413018|2020-02-06	1
JP|KY-V-029|EPI_ISL_408669|2020-01-29	1
JP|DP0481|EPI_ISL_416605|2020-02-16	1
JP|DP0287|EPI_ISL_416589|2020-02-16	1
JP|DP0457|EPI_ISL_416601|2020-02-16	1
JP|DP0200|EPI_ISL_416584|2020-02-15	1
JP|DP0361|EPI_ISL_416599|2020-02-16	1
JP|DP0027|EPI_ISL_416566|2020-02-15	1
JP|DP0190|EPI_ISL_416581|2020-02-15	1
JP|DP0158|EPI_ISL_416579|2020-02-15	1
JP|DP0236|EPI_ISL_416585|2020-02-15	1
JP|DP0724|EPI_ISL_416620|2020-02-17	1
JP|DP0880|EPI_ISL_416633|2020-02-17	1
KR|KCDC12|EPI_ISL_412872|2020-02-01	1
JP|DP0543|EPI_ISL_416607|2020-02-17	1
JP|DP0544|EPI_ISL_416608|2020-02-17	1
JP|DP0077|EPI_ISL_416571|2020-02-15	1
JP|DP0311|EPI_ISL_416593|2020-02-16	1
JP|DP0196|EPI_ISL_416583|2020-02-15	1
JP|DP0743|EPI_ISL_416621|2020-02-17	1
JP|DP0152|EPI_ISL_416578|2020-02-15	1
JP|DP0687|EPI_ISL_416614|2020-02-17	1
JP|DP0645|EPI_ISL_416612|2020-02-17	1
JP|DP0290|EPI_ISL_416591|2020-02-16	1
JP|DP0059|EPI_ISL_416569|2020-02-15	1
JP|DP0107|EPI_ISL_416574|2020-02-15	1
JP|DP0134|EPI_ISL_416577|2020-02-15	1
JP|DP0289|EPI_ISL_416590|2020-02-16	1
JP|DP0319|EPI_ISL_416594|2020-02-16	1
JP|DP0344|EPI_ISL_416596|2020-02-16	1
JP|DP0346|EPI_ISL_416597|2020-02-16	1
JP|DP0438|EPI_ISL_416600|2020-02-16	1
JP|DP0568|EPI_ISL_416609|2020-02-17	1
JP|DP0644|EPI_ISL_416611|2020-02-17	1
JP|DP0804|EPI_ISL_416631|2020-02-17	1
JP|DP0827|EPI_ISL_416632|2020-02-17	1
JP|DP0078|EPI_ISL_416572|2020-02-15	1
JP|DP0104|EPI_ISL_416573|2020-02-15	1
JP|DP0121|EPI_ISL_416575|2020-02-15	1
JP|DP0133|EPI_ISL_416576|2020-02-15	1
JP|DP0184|EPI_ISL_416580|2020-02-15	1
JP|DP0274|EPI_ISL_416586|2020-02-15	1
JP|DP0294|EPI_ISL_416592|2020-02-16	1
JP|DP0328|EPI_ISL_416595|2020-02-16	1
JP|DP0482|EPI_ISL_416606|2020-02-16	1
JP|DP0699|EPI_ISL_416617|2020-02-17	1
JP|DP0890|EPI_ISL_416634|2020-02-17	1
JP|Hu_DP_Kng_19-020|EPI_ISL_412968|2020-02-10	1
FR|HF1805|EPI_ISL_414628|2020-03-02	0
FR|IDF2075|EPI_ISL_415650|2020-03-02	5
FR|IDF2075|EPI_ISL_415693|2020-03-02	5
FR|B2348|EPI_ISL_416511|2020-03-07	5
FR|HF2174|EPI_ISL_415654|2020-03-09	5
DE|NRW-01|EPI_ISL_413488|2020-02-28	1
UK|SHEF-BFCB1|EPI_ISL_416730|2020-03-03	2
UK|SHEF-BFCDF|EPI_ISL_416732|2020-03-03	2
UK|SHEF-BFCFD|EPI_ISL_416734|2020-03-09	2
UK|SHEF-BFCC0|EPI_ISL_416731|2020-03-03	0
UK|EDB003|EPI_ISL_415640|2020-03-08	5
UK|EDB004|EPI_ISL_415629|2020-03-10	5
UK|CVR05|EPI_ISL_414027|2020-02-26	5
UK|CVR07|EPI_ISL_415630|2020-03-10	1
UK|SHEF-BFCEE|EPI_ISL_416733|2020-03-07	1
UK|CVR10|EPI_ISL_415631|2020-03-10	1
UK|SHEF-BFD45|EPI_ISL_416739|2020-03-09	1
UK|SHEF-BFD54|EPI_ISL_416740|2020-03-03	1
DE|NRW-06|EPI_ISL_414505|2020-03-04	1
DE|NRW-09|EPI_ISL_414509|2020-02-28	1
UK|200990724|EPI_ISL_414006|2020-02-28	1
UK|200690756|EPI_ISL_414044|2020-02-08	1
UK|200641094|EPI_ISL_414040|2020-02-05	1
UK|200690245|EPI_ISL_414041|2020-02-08	1
UK|200690300|EPI_ISL_414042|2020-02-08	1
UK|200690306|EPI_ISL_414043|2020-02-07	1
IT|SSI-101|EPI_ISL_415646|2020-03-03	0
FR|HF2234|EPI_ISL_416495|2020-03-10	5
FR|IDF2278|EPI_ISL_416499|2020-03-11	5
CH|1000477757|EPI_ISL_413021|2020-02-29	2
CH|1000477806|EPI_ISL_413024|2020-02-29	2
CH|GE3895|EPI_ISL_413997|2020-02-26	2
CH|GE1422|EPI_ISL_415454|2020-02-29	2
CH|GE1402|EPI_ISL_415700|2020-02-28	2
CH|AG7120|EPI_ISL_415457|2020-02-29	2
CH|SZ1417|EPI_ISL_415702|2020-03-02	2
CH|BE6651|EPI_ISL_415456|2020-02-29	2
CH|GE9586|EPI_ISL_414022|2020-02-27	2
CH|BL0902|EPI_ISL_414021|2020-02-27	2
CH|BS0914|EPI_ISL_415701|2020-03-02	2
CH|GE0199(2020|EPI_ISL_415455|2020-02-28	2
CH|TI2045|EPI_ISL_415703|2020-03-01	2
CH|GE8102|EPI_ISL_415458|2020-03-01	2
CH|GR2988|EPI_ISL_415698|2020-02-27	2
CH|GR3043|EPI_ISL_415699|2020-02-27	2
CH|VD0503|EPI_ISL_415459|2020-02-29	2
CH|VD5615|EPI_ISL_414023|2020-03-01	2
FR|GE1583|EPI_ISL_414623|2020-02-25	1
FR|GE1583|EPI_ISL_414600|2020-02-26	1
DE|BavPat2|EPI_ISL_414520|2020-03-02	1
SE|01|EPI_ISL_411951|2020-02-07	1
FR|B2340|EPI_ISL_416507|2020-03-05	1
FR|IDF0515-isl|EPI_ISL_410984|2020-01-29	1
FR|IDF0515|EPI_ISL_408430|2020-01-29	1
FR|IDF0571|EPI_ISL_411218|2020-02-02	1
DE|BavPat3|EPI_ISL_414521|2020-03-02	1
FR|IDF0372|EPI_ISL_406596|2020-01-23	1
FR|IDF0386-islP3|EPI_ISL_411220|2020-01-28	1
FR|IDF0386-islP1|EPI_ISL_411219|2020-01-28	1
FR|IDF0372-isl|EPI_ISL_410720|2020-01-23	1
IT|SPL1|EPI_ISL_412974|2020-01-29	1
FR|IDF0626|EPI_ISL_408431|2020-01-29	1
FR|HF1993|EPI_ISL_414637|2020-03-04	0
FR|HF1870|EPI_ISL_414629|2020-03-03	0
FR|B2344|EPI_ISL_416509|2020-03-06	5
FR|GE1977|EPI_ISL_414632|2020-03-04	0
FR|IDF1980|EPI_ISL_414633|2020-03-04	0
FR|BFC2147|EPI_ISL_415652|2020-03-05	5
FR|BFC2147|EPI_ISL_415695|2020-03-05	5
FR|HF1988|EPI_ISL_414635|2020-03-04	5
FR|HF1995|EPI_ISL_414638|2020-03-04	5
FR|N1620|EPI_ISL_414601|2020-02-27	0
IT|CDG1|EPI_ISL_412973|2020-02-20	5
IT|UniSR1|EPI_ISL_413489|2020-03-03	5
FR|HF1684|EPI_ISL_414626|2020-02-29	5
CH|AG0361|EPI_ISL_413999|2020-02-27	5
CH|GE4984|EPI_ISL_415708|2020-03-07	5
CH|GE3121|EPI_ISL_414019|2020-02-27	5
CH|GE5373|EPI_ISL_414020|2020-02-27	5
CH|TI9486|EPI_ISL_413996|2020-02-24	5
FR|HF2196|EPI_ISL_416493|2020-03-08	5
CH|BE2536|EPI_ISL_415704|2020-03-04	5
CH|GE4135|EPI_ISL_415705|2020-03-06	5
CH|GE062072020|EPI_ISL_415706|2020-03-06	5
CH|GE6679|EPI_ISL_415707|2020-03-08	5
FR|B2330|EPI_ISL_416502|2020-02-26	5
UK|200990723|EPI_ISL_414012|2020-02-27	2
CH|1000477797|EPI_ISL_413023|2020-02-29	2
DE|Baden-Wuerttemberg-1|EPI_ISL_412912|2020-02-25	2
CH|1000477796|EPI_ISL_413022|2020-02-29	2
UK|200990002|EPI_ISL_414522|2020-02-28	1
UK|200960041|EPI_ISL_414008|2020-02-27	1
FR|B2349|EPI_ISL_416512|2020-03-07	5
UK|PHW32|EPI_ISL_415920|2020-03-12	1
UK|PHW37|EPI_ISL_415657|2020-03-12	1
UK|Sheff01|EPI_ISL_414500|2020-03-03	1
FR|HF1871|EPI_ISL_414630|2020-03-03	5
UK|PHW27|EPI_ISL_415655|2020-03-05	0
FR|HF1795|EPI_ISL_414627|2020-03-02	5
FR|HF2039|EPI_ISL_415649|2020-03-05	5
FR|HF2039|EPI_ISL_415692|2020-03-05	5
IT|SSI-104|EPI_ISL_415648|2020-03-03	0
FR|B2351|EPI_ISL_416513|2020-03-07	5
FR|IDF2256|EPI_ISL_416498|2020-03-11	5
FR|HF2237|EPI_ISL_416496|2020-03-10	5
FR|PL1643|EPI_ISL_414625|2020-02-26	5
UK|200991076|EPI_ISL_414524|2020-03-01	0
FR|HF2239|EPI_ISL_416497|2020-03-10	5
FR|N1620|EPI_ISL_414624|2020-02-26	0
FR|BFC2094|EPI_ISL_415651|2020-03-05	5
FR|BFC2094|EPI_ISL_415694|2020-03-05	5
FR|B2346|EPI_ISL_416510|2020-03-06	5
FR|B2337|EPI_ISL_416506|2020-03-03	5
FR|B2336|EPI_ISL_416505|2020-03-02	5
DE|BavPat1|EPI_ISL_406862|2020-01-28	0
UK|201040141|EPI_ISL_414526|2020-03-03	5
UK|201040081|EPI_ISL_414525|2020-03-02	5
UK|200990660|EPI_ISL_414523|2020-02-27	5
FR|N2223|EPI_ISL_416494|2020-03-04	5
FR|GE1973|EPI_ISL_414631|2020-03-04	5
UK|PHW1|EPI_ISL_413555|2020-02-27	5
UK|02|EPI_ISL_407073|2020-01-29	1
UK|01|EPI_ISL_407071|2020-01-29	1
UK|200940527|EPI_ISL_414005|2020-02-25	1
UK|09c|EPI_ISL_412116|2020-02-09	1
FR|B2334|EPI_ISL_416503|2020-03-01	1
UK|200990006|EPI_ISL_414011|2020-02-26	1
FR|IDF0373|EPI_ISL_406597|2020-01-23	1
UK|200990725|EPI_ISL_414007|2020-02-28	1
UK|200960515|EPI_ISL_414009|2020-02-25	1
NL|ZuidHolland_16|EPI_ISL_414558|2020-03-04	1
NL|NA21|EPI_ISL_415478|2020-03-10	1
NL|NA35|EPI_ISL_415492|2020-03-10	1
NL|NoordBrabant56|EPI_ISL_415512|2020-03-09	1
GE|Tb-54|EPI_ISL_415641|2020-02-27	1
FI|FIN0303B|EPI_ISL_413603|2020-03-03	1
NL|Utrecht18|EPI_ISL_415527|2020-03-09	1
NL|NA29|EPI_ISL_415486|2020-03-10	1
NL|ZuidHolland_8|EPI_ISL_414468|2020-03-06	1
NL|NA34|EPI_ISL_415491|2020-03-10	1
NL|NoordBrabant_6|EPI_ISL_414451|2020-03-06	1
NL|Rotterdam_1363790|EPI_ISL_413582|2020-03-01	1
NL|Hardinxveld_Giessendam_1364806|EPI_ISL_413573|2020-03-02	1
NL|Naarden_1364774|EPI_ISL_413577|2020-03-02	1
NL|Rotterdam_1364040|EPI_ISL_413583|2020-03-02	1
GE|Tb-537|EPI_ISL_416480|2020-03-11	1
NL|Gelderland1|EPI_ISL_415461|2020-03-10	1
NL|Utrecht17|EPI_ISL_415526|2020-03-09	1
NL|Utrecht_16|EPI_ISL_414555|2020-03-08	1
BE|GHB-03021|EPI_ISL_407976|2020-02-03	1
NL|ZuidHolland27|EPI_ISL_415531|2020-03-09	1
NL|NA6|EPI_ISL_415495|2020-03-10	1
NL|Limburg7|EPI_ISL_415464|2020-03-09	1
BE|SN-03031|EPI_ISL_416469|2020-03-03	0
NL|NA23|EPI_ISL_415480|2020-03-10	0
NL|ZuidHolland_9|EPI_ISL_414445|2020-03-03	0
NL|Utrecht_1363628|EPI_ISL_413589|2020-03-01	0
BE|DB-03023|EPI_ISL_416470|2020-03-02	0
NL|NA17|EPI_ISL_415473|2020-03-10	5
NL|NA18|EPI_ISL_415474|2020-03-10	5
NL|NA28|EPI_ISL_415485|2020-03-10	0
GE|Tb-273|EPI_ISL_416479|2020-03-05	5
GE|Tb-673|EPI_ISL_416478|2020-03-14	5
IE|Limerick-19934|EPI_ISL_414586|2020-03-03	5
HU|mbl1|EPI_ISL_416426|2020-03-17	5
NL|Haarlem_1363688|EPI_ISL_413572|2020-03-01	5
NL|NoordBrabant_17|EPI_ISL_414457|2020-03-06	5
NL|ZuidHolland31|EPI_ISL_415535|2020-03-09	0
NL|NoordHolland3|EPI_ISL_415525|2020-03-09	5
NL|NA31|EPI_ISL_415488|2020-03-10	0
NL|NA30|EPI_ISL_415487|2020-03-10	5
NL|NA24|EPI_ISL_415481|2020-03-10	5
NL|ZuidHolland_17|EPI_ISL_414559|2020-03-07	5
NL|NA16|EPI_ISL_415472|2020-03-10	5
NL|Gelderland2|EPI_ISL_415462|2020-03-09	5
NL|Flevoland1|EPI_ISL_415460|2020-03-09	5
NL|NA1|EPI_ISL_415465|2020-03-10	5
NL|NA10|EPI_ISL_415466|2020-03-10	5
NL|NA13|EPI_ISL_415469|2020-03-10	5
GE|Tb|EPI_ISL_416482|2020-03-13	5
DK|SSI-09|EPI_ISL_416141|2020-03-03	0
NL|Utrecht_11|EPI_ISL_414443|2020-03-03	5
NL|Blaricum_1364780|EPI_ISL_413566|2020-03-02	5
NL|Zeewolde_1365080|EPI_ISL_413591|2020-03-02	5
BE|MTR-03026|EPI_ISL_416476|2020-03-02	4
BE|MTR-03021|EPI_ISL_416467|2020-03-02	4
NL|NA11|EPI_ISL_415467|2020-03-10	2
NL|NA26|EPI_ISL_415483|2020-03-10	2
NL|NA9|EPI_ISL_415498|2020-03-10	2
NL|NA8|EPI_ISL_415497|2020-03-10	2
NL|ZuidHolland_20|EPI_ISL_414562|2020-03-03	2
NL|ZuidHolland_15|EPI_ISL_414557|2020-03-08	2
NL|ZuidHolland_19|EPI_ISL_414561|2020-03-05	2
NL|NA12|EPI_ISL_415468|2020-03-10	2
NL|NoordBrabant55|EPI_ISL_415511|2020-03-09	2
NL|ZuidHolland26|EPI_ISL_415530|2020-03-09	2
NL|Utrecht_15|EPI_ISL_414554|2020-03-08	2
NL|NA25|EPI_ISL_415482|2020-03-10	2
NL|NA19|EPI_ISL_415475|2020-03-10	2
NL|NA15|EPI_ISL_415471|2020-03-10	2
BE|DBA-03032|EPI_ISL_416475|2020-03-03	2
BE|GMH-03022|EPI_ISL_416468|2020-03-02	2
NL|Gelderland3|EPI_ISL_415463|2020-03-09	2
NL|NA7|EPI_ISL_415496|2020-03-10	2
NL|NoordBrabant45|EPI_ISL_415502|2020-03-09	2
NL|ZuidHolland25|EPI_ISL_415529|2020-03-09	2
NL|ZuidHolland29|EPI_ISL_415533|2020-03-10	2
NL|Utrecht_13|EPI_ISL_414552|2020-03-07	2
NL|ZuidHolland_22|EPI_ISL_414564|2020-03-08	2
NL|ZuidHolland_10|EPI_ISL_414446|2020-02-26	2
NL|Rotterdam_1364740|EPI_ISL_413584|2020-03-02	2
DK|SSI-05|EPI_ISL_416140|2020-03-03	2
NL|ZuidHolland28|EPI_ISL_415532|2020-03-09	2
BE|DBD-03024|EPI_ISL_416471|2020-03-02	2
BE|UMF-03025|EPI_ISL_416472|2020-03-02	2
NL|ZuidHolland_13|EPI_ISL_414470|2020-03-06	2
NL|NA2|EPI_ISL_415476|2020-03-10	2
NL|Nootdorp_1364222|EPI_ISL_413579|2020-03-03	2
NL|Tilburg_1364286|EPI_ISL_413587|2020-03-03	2
IE|Limerick-19935|EPI_ISL_414587|2020-03-03	5
GE|Tb-477|EPI_ISL_415642|2020-03-10	0
GE|Tb-468|EPI_ISL_415643|2020-03-02	1
FI|FIN-455|EPI_ISL_414642|2020-03-08	5
FI|FIN0303C|EPI_ISL_413604|2020-03-03	2
GE|Tb-390|EPI_ISL_416477|2020-03-08	1
FI|FIN-313|EPI_ISL_414641|2020-03-05	2
FI|FIN0303A|EPI_ISL_413602|2020-03-03	5
FI|FIN-508|EPI_ISL_414643|2020-03-07	2
FI|FIN-266|EPI_ISL_414646|2020-03-04	5
IN|1-27|EPI_ISL_413522|2020-01-27	1
NZ|20VR0189|EPI_ISL_416519|2020-03-02	2
AU|VIC08|EPI_ISL_416514|2020-03-15	1
VN|CM99|EPI_ISL_416429|2020-02-11	1
AU|VIC01|EPI_ISL_406844|2020-01-25	1
IN|1-31|EPI_ISL_413523|2020-01-31	1
AU|QLD02|EPI_ISL_407896|2020-01-30	1
AU|QLD03|EPI_ISL_410717|2020-02-05	1
AU|QLD04|EPI_ISL_410718|2020-02-05	1
AU|QLD01|EPI_ISL_407894|2020-01-28	1
AU|AU2|EPI_ISL_408976|2020-01-22	1
VN|VR03-38142|EPI_ISL_408668|2020-01-24	1
SG|8|EPI_ISL_410714|2020-02-03	1
AU|NSW01|EPI_ISL_407893|2020-01-24	1
SG|11|EPI_ISL_410719|2020-02-02	1
AU|NSW10|EPI_ISL_413596|2020-02-28	1
AU|NSW08|EPI_ISL_413594|2020-02-28	1
SG|7|EPI_ISL_410713|2020-01-27	1
SG|10|EPI_ISL_410716|2020-02-04	1
SG|9|EPI_ISL_410715|2020-02-04	1
AU|3|EPI_ISL_408977|2020-01-25	1
SG|3|EPI_ISL_407988|2020-02-01	1
SG|1|EPI_ISL_406973|2020-01-23	1
VN|39607|EPI_ISL_416428|2020-03-07	2
VN|CM295|EPI_ISL_416430|2020-03-06	2
VN|CM296|EPI_ISL_416431|2020-03-06	2
NZ|01|EPI_ISL_413490|2020-02-27	1
AU|NSW09|EPI_ISL_413595|2020-02-28	1
AU|NSW12|EPI_ISL_413598|2020-03-04	1
AU|NSW11|EPI_ISL_413597|2020-03-02	1
AU|NSW06|EPI_ISL_413213|2020-02-29	1
AU|NSW13|EPI_ISL_413599|2020-03-04	1
AU|NSW07|EPI_ISL_413214|2020-02-29	1
AU|NSW14|EPI_ISL_413600|2020-03-03	1
AU|NSW05|EPI_ISL_412975|2020-02-28	1
BR|SPBR-14|EPI_ISL_416036|2020-03-05	2
MX|CDMX-InDRE_01|EPI_ISL_412972|2020-02-27	2
BR|SPBR-12|EPI_ISL_416034|2020-03-04	2
BR|SPBR-07|EPI_ISL_416028|2020-03-03	2
BR|SPBR-08|EPI_ISL_416029|2020-03-04	2
BR|SPBR-13|EPI_ISL_416035|2020-03-05	2
CL|Santiago-2|EPI_ISL_414580|2020-03-05	2
CL|Talca-1|EPI_ISL_414577|2020-03-02	1
CL|Talca-2|EPI_ISL_414578|2020-03-04	1
CL|Santiago-1|EPI_ISL_414579|2020-03-03	1
CL|Santiago_op2d1|EPI_ISL_415658|2020-03-06	1
CL|Santiago_op3d1|EPI_ISL_415660|2020-03-07	1
CL|Santiago_op4d1|EPI_ISL_415661|2020-03-08	1
BR|SPBR-09|EPI_ISL_416031|2020-03-04	5
BR|314|EPI_ISL_414045|2020-03-04	5
BR|SPBR-10|EPI_ISL_416032|2020-03-05	1
BR|SPBR-11|EPI_ISL_416033|2020-03-03	1
FI|14M32|EPI_ISL_418408|2020-03-14	5
FI|14M74|EPI_ISL_418409|2020-03-14	1
US|WA-S58|EPI_ISL_417111|2020-03-05	1
US|MN25-MDH25|EPI_ISL_417192|2020-03-12	0
US|WA-S115|EPI_ISL_417168|2020-02-29	1
FI|14M12|EPI_ISL_418401|2020-03-14	5
FI|14M26|EPI_ISL_418406|2020-03-14	5
FR|ARA094100|EPI_ISL_418412|2020-03-15	0
US|WA-S107|EPI_ISL_417160|2020-02-29	1
ZA|R03006-20|EPI_ISL_417186|2020-03-07	5
FI|14M14|EPI_ISL_418403|2020-03-14	5
FI|14M13|EPI_ISL_418402|2020-03-14	0
FR|ARA10282|EPI_ISL_418428|2020-03-17	2
US|MN29-MDH29|EPI_ISL_417196|2020-03-11	2
FR|ARA10251|EPI_ISL_418426|2020-03-17	2
FI|14M77|EPI_ISL_418410|2020-03-14	5
FI|14M16|EPI_ISL_418404|2020-03-14	5
FR|ARA10910|EPI_ISL_418430|2020-03-18	5
US|MN30-MDH30|EPI_ISL_417198|2020-03-12	0
FR|ARA10163|EPI_ISL_418418|2020-03-16	0
FR|ARA10257|EPI_ISL_418427|2020-03-17	5
US|WA-S97|EPI_ISL_417150|2020-02-28	1
US|WA-S83|EPI_ISL_417136|2020-03-05	1
US|WA-S80|EPI_ISL_417133|2020-03-05	1
US|WA-S65|EPI_ISL_417118|2020-03-03	1
US|WA-S43|EPI_ISL_417096|2020-02-27	1
US|WA-S119|EPI_ISL_417172|2020-02-29	1
US|WA-S94|EPI_ISL_417147|2020-02-28	1
US|WA-S40|EPI_ISL_417093|2020-02-28	1
US|WA-S48|EPI_ISL_417101|2020-02-29	1
US|WA-S61|EPI_ISL_417114|2020-03-05	1
US|WA-S44|EPI_ISL_417097|2020-02-28	1
US|WA-S67|EPI_ISL_417120|2020-03-04	1
US|WA-S51|EPI_ISL_417104|2020-03-03	1
US|WA-S45|EPI_ISL_417098|2020-02-29	1
US|WA-S47|EPI_ISL_417100|2020-02-29	1
US|WA-S81|EPI_ISL_417134|2020-02-26	1
US|WA-S71|EPI_ISL_417124|2020-03-05	1
US|WA-S76|EPI_ISL_417129|2020-03-05	1
US|WA-S95|EPI_ISL_417148|2020-02-28	1
US|WA-S42|EPI_ISL_417095|2020-02-28	1
US|WA-S104|EPI_ISL_417157|2020-03-05	1
US|WA-S91|EPI_ISL_417144|2020-03-02	1
US|WA-S79|EPI_ISL_417132|2020-03-05	1
US|WA-S109|EPI_ISL_417162|2020-03-01	1
US|WA-S46|EPI_ISL_417099|2020-02-29	1
US|WA-S108|EPI_ISL_417161|2020-02-29	1
US|WA-S99|EPI_ISL_417152|2020-02-28	1
US|WA-S53|EPI_ISL_417106|2020-03-03	1
US|WA-S74|EPI_ISL_417127|2020-03-05	1
US|WA-S110|EPI_ISL_417163|2020-03-05	1
US|WA-S89|EPI_ISL_417142|2020-02-29	1
US|WA-S90|EPI_ISL_417143|2020-02-29	1
US|WA-S50|EPI_ISL_417103|2020-03-05	1
US|WA-S62|EPI_ISL_417115|2020-03-03	1
US|WA-S70|EPI_ISL_417123|2020-03-05	1
US|WA-S54|EPI_ISL_417107|2020-03-05	1
US|WA-S49|EPI_ISL_417102|2020-03-04	1
US|WA-S112|EPI_ISL_417165|2020-03-08	1
US|WA-S114|EPI_ISL_417167|2020-03-05	1
US|WA-S82|EPI_ISL_417135|2020-02-22	1
US|WA-S111|EPI_ISL_417164|2020-03-07	1
US|WA-S69|EPI_ISL_417122|2020-03-05	1
US|WA-S75|EPI_ISL_417128|2020-03-05	1
US|WA-S66|EPI_ISL_417119|2020-03-06	1
US|WA-S86|EPI_ISL_417139|2020-03-01	1
US|WA-S117|EPI_ISL_417170|2020-03-02	1
US|WA-S55|EPI_ISL_417108|2020-02-29	1
US|WA-S63|EPI_ISL_417116|2020-03-04	1
US|WA-S57|EPI_ISL_417110|2020-03-03	1
US|WA-S72|EPI_ISL_417125|2020-03-06	1
US|WA-S59|EPI_ISL_417112|2020-03-02	1
US|WA-S68|EPI_ISL_417121|2020-03-04	1
US|WA-S116|EPI_ISL_417169|2020-03-02	1
US|WA-S52|EPI_ISL_417105|2020-03-03	1
US|MN26-MDH26|EPI_ISL_417194|2020-03-12	1
US|WA-S122|EPI_ISL_417175|2020-03-02	1
US|WA-S100|EPI_ISL_417153|2020-02-29	1
US|WA-S105|EPI_ISL_417158|2020-02-28	1
US|WA-S96|EPI_ISL_417149|2020-02-28	1
US|WA-S64|EPI_ISL_417117|2020-03-03	1
US|WA-S73|EPI_ISL_417126|2020-03-05	1
US|WA-S106|EPI_ISL_417159|2020-02-29	1
US|WA-S103|EPI_ISL_417156|2020-02-28	1
US|WA-S87|EPI_ISL_417140|2020-03-01	1
US|WA-S88|EPI_ISL_417141|2020-03-01	1
US|WA-S92|EPI_ISL_417145|2020-02-29	1
US|WA-S93|EPI_ISL_417146|2020-02-29	1
US|WA-S84|EPI_ISL_417137|2020-02-21	1
US|WA-S101|EPI_ISL_417154|2020-02-28	1
US|WA-S102|EPI_ISL_417155|2020-02-28	1
US|WA-S118|EPI_ISL_417171|2020-03-01	1
US|WA-S98|EPI_ISL_417151|2020-02-29	1
FI|14M20|EPI_ISL_418405|2020-03-14	1
FI|13M83|EPI_ISL_418400|2020-03-13	5
US|WA-S77|EPI_ISL_417130|2020-03-05	1
US|WA-S56|EPI_ISL_417109|2020-03-05	1
FR|ARA10968|EPI_ISL_418431|2020-03-18	5
HK|HKPU1_2101|EPI_ISL_417176|2020-01-21	1
HK|HKPU19_0402|EPI_ISL_417181|2020-02-05	1
HK|HKPU34_3001|EPI_ISL_417197|2020-02-09	1
HK|HKPU29_0102|EPI_ISL_417187|2020-02-08	1
HK|HKPU30_2901|EPI_ISL_417188|2020-02-08	1
HK|HKPU32_0402|EPI_ISL_417193|2020-02-09	1
HK|HKPU28_3001|EPI_ISL_417185|2020-02-09	1
HK|HKPU6_2101|EPI_ISL_417178|2020-01-25	1
FR|ARA10188|EPI_ISL_418423|2020-03-17	0
FR|ARA09428|EPI_ISL_418413|2020-03-15	5
FR|ARA10184|EPI_ISL_418422|2020-03-17	5
FR|ARA10189|EPI_ISL_418424|2020-03-17	5
FR|ARA10170|EPI_ISL_418420|2020-03-17	5
FR|ARA11036|EPI_ISL_418432|2020-03-18	1
FR|ARA10876|EPI_ISL_418429|2020-03-18	0
FR|ARA09686|EPI_ISL_418417|2020-03-16	5
FR|ARA10192|EPI_ISL_418425|2020-03-17	5
FR|ARA09588|EPI_ISL_418416|2020-03-16	5
FR|ARA09434|EPI_ISL_418414|2020-03-15	5
FR|ARA10165|EPI_ISL_418419|2020-03-16	0
UK|20104008402|EPI_ISL_417228|2020-03-03	5
UK|20109094506|EPI_ISL_417292|2020-03-08	1
UK|20102068502|EPI_ISL_417213|2020-03-01	1
UK|20109039306|EPI_ISL_417262|2020-03-06	1
UK|20108004702|EPI_ISL_417250|2020-03-02	2
UK|20104008702|EPI_ISL_417230|2020-03-02	2
UK|SHEF-BFDFA|EPI_ISL_418294|2020-03-18	1
UK|20108006802|EPI_ISL_417254|2020-03-04	1
UK|20102098802|EPI_ISL_417217|2020-03-01	5
IT|TE4959|EPI_ISL_418259|2020-03-14	4
IT|TE5056|EPI_ISL_418257|2020-03-17	4
IT|TE4836|EPI_ISL_418260|2020-03-16	1
FR|HF2601|EPI_ISL_418239|2020-03-16	5
UK|20104035803|EPI_ISL_417238|2020-03-03	1
UK|20109050606|EPI_ISL_417267|2020-03-05	1
UK|20109050806|EPI_ISL_417269|2020-03-05	1
UK|20104003002|EPI_ISL_417222|2020-03-04	5
UK|20104004902|EPI_ISL_417226|2020-03-02	5
FR|HF2595|EPI_ISL_418237|2020-03-16	0
SN|094|EPI_ISL_418213|2020-03-12	5
UK|20109050706|EPI_ISL_417268|2020-03-05	1
UK|20109053606|EPI_ISL_417279|2020-03-07	2
UK|20109099206|EPI_ISL_417299|2020-03-08	2
UK|20109098806|EPI_ISL_417295|2020-03-08	2
UK|20104015302|EPI_ISL_417236|2020-03-01	2
UK|20109093806|EPI_ISL_417287|2020-03-06	2
UK|20109050506|EPI_ISL_417266|2020-03-05	5
UK|20109051806|EPI_ISL_417270|2020-03-06	1
SN|087|EPI_ISL_418212|2020-03-11	5
UK|20109035906|EPI_ISL_417260|2020-03-05	2
UK|SHEF-BFE06|EPI_ISL_418295|2020-03-17	1
IE|24042|EPI_ISL_418583|2020-03-10	1
IE|22901|EPI_ISL_418582|2020-03-10	1
FR|HF1645|EPI_ISL_418220|2020-02-28	5
IE|Dublin-22361|EPI_ISL_418580|2020-03-08	2
IE|Dublin-22428|EPI_ISL_418581|2020-03-08	2
IE|24052|EPI_ISL_418584|2020-03-10	2
IE|21023|EPI_ISL_418516|2020-03-06	2
IE|21145|EPI_ISL_418548|2020-03-06	2
FR|CVL2000|EPI_ISL_418222|2020-03-04	0
FR|HF2150|EPI_ISL_418224|2020-03-08	5
FR|HF2060|EPI_ISL_418223|2020-03-05	5
FR|HF2155|EPI_ISL_418225|2020-03-08	5
UK|20109094106|EPI_ISL_417290|2020-03-06	1
DZ|G0638_2264|EPI_ISL_418241|2020-03-02	0
UK|20109099106|EPI_ISL_417298|2020-03-08	2
UK|20108034006|EPI_ISL_417258|2020-03-06	2
SN|082|EPI_ISL_418211|2020-03-11	5
UK|20108007002|EPI_ISL_417255|2020-03-04	5
UK|20109094206|EPI_ISL_417291|2020-03-08	1
UK|20108007302|EPI_ISL_417256|2020-03-03	2
UK|20106005403|EPI_ISL_417244|2020-03-03	2
UK|20106004803|EPI_ISL_417240|2020-03-03	0
UK|20104013703|EPI_ISL_417235|2020-03-02	2
ES|Madrid201105|EPI_ISL_418251|2020-02-25	0
ES|CastillayLeon201061|EPI_ISL_418247|2020-02-26	5
UK|20108006003|EPI_ISL_417252|2020-03-05	2
UK|20109097506|EPI_ISL_417293|2020-03-08	2
UK|20109052006|EPI_ISL_417272|2020-03-06	2
UK|20104009102|EPI_ISL_417234|2020-03-02	2
UK|20109050406|EPI_ISL_417265|2020-03-08	2
IT|TE4925|EPI_ISL_418255|2020-03-14	0
UK|20104008902|EPI_ISL_417232|2020-03-04	2
UK|20109099006|EPI_ISL_417297|2020-03-06	2
FR|HF2393|EPI_ISL_418227|2020-03-12	5
FR|HF2597|EPI_ISL_418238|2020-03-16	5
FR|IDF2532|EPI_ISL_418232|2020-03-15	5
FR|IDF2533|EPI_ISL_418233|2020-03-15	5
FR|IDF2410|EPI_ISL_418229|2020-03-12	5
UK|20104008802|EPI_ISL_417231|2020-03-03	0
US|WI-08|EPI_ISL_417202|2020-03-21	5
UK|20104009002|EPI_ISL_417233|2020-03-02	5
UK|20108003302|EPI_ISL_417248|2020-03-03	5
FR|HF2496|EPI_ISL_418231|2020-03-15	5
FR|IDF2534|EPI_ISL_418234|2020-03-14	5
UK|20104007503|EPI_ISL_417227|2020-03-03	5
FR|IDF2420|EPI_ISL_418230|2020-03-13	5
FR|IDF2684|EPI_ISL_418240|2020-03-16	5
ES|PaisVasco201382|EPI_ISL_418253|2020-03-02	1
ES|CastillayLeon201372|EPI_ISL_418249|2020-03-03	1
ES|CastillayLeon201323|EPI_ISL_418248|2020-03-01	1
GR|16|EPI_ISL_418265|2020-03-18	1
DZ|G0640_2265|EPI_ISL_418242|2020-03-08	5
FR|HF2586|EPI_ISL_418236|2020-03-16	5
US|WI-10|EPI_ISL_417204|2020-03-21	5
FR|HF2405|EPI_ISL_418228|2020-03-12	5
FR|HF2381|EPI_ISL_418226|2020-03-09	5
US|WI-06|EPI_ISL_417200|2020-03-21	1
US|WI-07|EPI_ISL_417201|2020-03-21	1
IT|TE4880|EPI_ISL_418256|2020-03-14	2
GR|10|EPI_ISL_418263|2020-03-18	2
IT|TE4953|EPI_ISL_418258|2020-03-14	2
GR|12|EPI_ISL_418264|2020-03-18	2
FR|IDF2561|EPI_ISL_418235|2020-03-16	2
BE|JL-03044|EPI_ISL_418270|2020-03-04	2
ES|CastillaLaMancha201329|EPI_ISL_418246|2020-03-01	1
US|WA-S39|EPI_ISL_417092|2020-03-04	1
US|WA-S38|EPI_ISL_417091|2020-03-04	1
US|WI-09|EPI_ISL_417203|2020-03-21	1
UK|20109054806|EPI_ISL_417280|2020-03-07	1
UK|20109094006|EPI_ISL_417289|2020-03-06	1
ES|Andalucia201272|EPI_ISL_418243|2020-02-28	1
ES|CastillaLaMancha201328|EPI_ISL_418245|2020-03-01	1
UK|20106145903|EPI_ISL_417246|2020-03-03	1
UK|20109056906|EPI_ISL_417282|2020-03-05	1
CN|HZ62|EPI_ISL_418503|2020-01-22	1
VN|19-01S|EPI_ISL_418269|2020-01-22	1
ES|Madrid_H8_37|EPI_ISL_418182|2020-03-12	0
CA|ON_PHL6884|EPI_ISL_418343|2020-03-10	1
CA|ON_PHL0976|EPI_ISL_418378|2020-03-13	0
US|NY-NYUMC15|EPI_ISL_418200|2020-03-17	5
FI|13M29|EPI_ISL_418388|2020-03-13	5
FI|13M3|EPI_ISL_418389|2020-03-13	4
CA|ON_PHL0178|EPI_ISL_418342|2020-03-11	1
FI|13M64|EPI_ISL_418394|2020-03-13	5
SN|139|EPI_ISL_418217|2020-03-13	5
FI|13M60|EPI_ISL_418393|2020-03-13	5
SN|003|EPI_ISL_418206|2020-02-28	5
SN|020|EPI_ISL_418208|2020-03-04	5
SN|136|EPI_ISL_418216|2020-03-13	1
BR|AMBR-02|EPI_ISL_417034|2020-03-16	1
US|WI-GMF-00228|EPI_ISL_418187|2020-03-23	1
CA|ON_PHL5710|EPI_ISL_418338|2020-03-12	1
CA|ON_PHL1083|EPI_ISL_418340|2020-03-09	1
CA|ON_PHL4069|EPI_ISL_418334|2020-03-07	1
CA|ON_PHL3501|EPI_ISL_418333|2020-03-10	1
CA|ON_PHL0052|EPI_ISL_418332|2020-03-11	1
CA|ON_PHL0142|EPI_ISL_418341|2020-03-12	1
US|WA-S20|EPI_ISL_417073|2020-03-02	1
US|WA-S26|EPI_ISL_417079|2020-03-02	1
CA|ON_PHL6883|EPI_ISL_418331|2020-03-08	1
CA|ON_PHL8580|EPI_ISL_418330|2020-03-05	1
AU|QLDID919|EPI_ISL_417031|2020-03-11	1
US|WA-S15|EPI_ISL_417068|2020-03-02	1
US|WA-S36|EPI_ISL_417089|2020-03-02	1
US|WA-S32|EPI_ISL_417085|2020-03-02	1
CA|ON_PHL3802|EPI_ISL_418337|2020-03-12	1
CA|ON_PHL0141|EPI_ISL_418375|2020-03-12	1
AU|QLDID921|EPI_ISL_417033|2020-03-11	1
AU|NSW04|EPI_ISL_417030|2020-01-24	1
HK|VB20017970|EPI_ISL_417064|2020-01-21	1
US|WA-S35|EPI_ISL_417088|2020-03-02	1
US|WA-S29|EPI_ISL_417082|2020-03-02	1
US|WA-S33|EPI_ISL_417086|2020-03-01	1
US|WA-S24|EPI_ISL_417077|2020-03-02	1
US|WA-S28|EPI_ISL_417081|2020-03-02	1
US|WA-S16|EPI_ISL_417069|2020-03-03	1
US|WA-S21|EPI_ISL_417074|2020-03-02	1
US|WA-S17|EPI_ISL_417070|2020-03-03	1
US|WA-S22|EPI_ISL_417075|2020-03-02	1
US|WA-S12|EPI_ISL_417065|2020-03-03	1
US|WA-S19|EPI_ISL_417072|2020-03-02	1
US|WA-S34|EPI_ISL_417087|2020-03-02	1
US|WA-S18|EPI_ISL_417071|2020-03-03	1
US|WA-S13|EPI_ISL_417066|2020-03-03	1
US|WA-S23|EPI_ISL_417076|2020-03-02	1
FI|13M82|EPI_ISL_418399|2020-03-13	5
FI|13M33|EPI_ISL_418390|2020-03-13	0
US|NY-NYUMC14|EPI_ISL_418199|2020-03-17	5
US|NY-NYUMC19|EPI_ISL_418204|2020-03-17	5
US|NY-NYUMC12|EPI_ISL_418197|2020-03-15	5
US|NY-NYUMC8|EPI_ISL_418193|2020-03-17	5
US|NY-NYUMC13|EPI_ISL_418198|2020-03-17	5
FI|13M26|EPI_ISL_418386|2020-03-13	5
US|WI-GMF-00018|EPI_ISL_418184|2020-03-18	1
FI|13M65|EPI_ISL_418395|2020-03-13	5
CA|ON_PHL7590|EPI_ISL_418373|2020-03-14	2
CA|ON_PHL3458|EPI_ISL_418368|2020-03-12	2
CA|ON_PHL0654|EPI_ISL_418370|2020-03-11	2
CA|ON_PHL3350|EPI_ISL_418366|2020-03-05	2
CA|ON_PHL3695|EPI_ISL_418363|2020-03-11	2
CA|ON_PHL3536|EPI_ISL_418362|2020-03-10	2
CA|ON_PHL6922|EPI_ISL_418364|2020-03-13	2
CA|ON_PHL7513|EPI_ISL_418367|2020-03-12	2
FR|HF1465|EPI_ISL_418218|2020-02-21	5
CA|ON_PHL6980|EPI_ISL_418356|2020-03-12	5
SN|026|EPI_ISL_418209|2020-03-03	5
FI|13M58|EPI_ISL_418392|2020-03-13	5
CA|ON_PHL4232|EPI_ISL_418374|2020-03-11	0
CA|ON_PHL3692|EPI_ISL_418360|2020-03-11	5
US|WI-GMF-00232|EPI_ISL_418188|2020-03-23	1
US|NY-NYUMC7|EPI_ISL_418192|2020-03-16	5
FI|13M57|EPI_ISL_418391|2020-03-13	5
CA|ON_PHL8458|EPI_ISL_418372|2020-03-12	2
US|NY-NYUMC11|EPI_ISL_418196|2020-03-14	5
US|NY-NYUMC18|EPI_ISL_418203|2020-03-17	5
CA|ON_PHL8539|EPI_ISL_418369|2020-03-10	2
CA|ON_PHL5757|EPI_ISL_418359|2020-03-12	5
CA|ON_PHL5756|EPI_ISL_418358|2020-03-12	5
CA|ON_PHL8751|EPI_ISL_418345|2020-02-29	5
CA|ON_PHL3741|EPI_ISL_418347|2020-03-11	5
CA|ON_PHL0539|EPI_ISL_418353|2020-03-09	5
CA|ON_PHL0743|EPI_ISL_418346|2020-03-07	5
CA|ON_PHL3680|EPI_ISL_418348|2020-03-08	5
CA|ON_PHL5672|EPI_ISL_418352|2020-03-11	5
CA|ON_PHL3380|EPI_ISL_418350|2020-03-20	5
CA|ON_PHL3650|EPI_ISL_418349|2020-03-07	5
SN|073|EPI_ISL_418210|2020-03-10	5
CA|ON_PHL0977|EPI_ISL_418365|2020-03-10	2
HU|2|EPI_ISL_418183|2020-03-17	5
CA|ON_PHL3575|EPI_ISL_418351|2020-03-12	5
CA|ON_PHLU8150|EPI_ISL_418355|2020-03-08	5
CA|ON_PHL4088|EPI_ISL_418354|2020-03-15	5
AU|QLDID920|EPI_ISL_417032|2020-03-11	5
FI|13M19|EPI_ISL_418385|2020-03-13	0
CA|ON_PHL2653|EPI_ISL_418371|2020-03-07	2
CA|ON_PHLH6415|EPI_ISL_418357|2020-03-12	5
FR|B1623|EPI_ISL_418219|2020-02-26	5
CA|ON_PHL1095|EPI_ISL_418361|2020-03-12	5
FI|13M27|EPI_ISL_418387|2020-03-13	5
CA|ON_PHL3459|EPI_ISL_418376|2020-03-12	1
SN|016|EPI_ISL_418207|2020-03-02	5
UK|SHEF-BFF6D|EPI_ISL_418313|2020-03-24	5
UK|SHEF-BFED9|EPI_ISL_418305|2020-03-25	2
UK|SHEF-BFFB8|EPI_ISL_418318|2020-03-25	2
UK|SHEF-BFFA9|EPI_ISL_418317|2020-03-23	2
UK|SHEF-BFEE8|EPI_ISL_418306|2020-03-25	2
UK|SHEF-BFEAC|EPI_ISL_418303|2020-03-25	1
UK|SHEF-BFEBB|EPI_ISL_418304|2020-03-24	1
UK|SHEF-BFE9D|EPI_ISL_418302|2020-03-24	1
UK|SHEF-BFF03|EPI_ISL_418307|2020-03-24	1
FI|13M69|EPI_ISL_418396|2020-03-13	5
FI|13M77|EPI_ISL_418397|2020-03-13	2
IS|1|EPI_ISL_417535|2020-03-13	5
US|WA-UW309|EPI_ISL_418877|2020-03-24	1
US|WA-UW302|EPI_ISL_418870|2020-03-16	1
US|WA-UW299|EPI_ISL_418867|2020-03-13	1
US|WA-UW317|EPI_ISL_418884|2020-03-15	1
US|MN59-MDH59|EPI_ISL_417503|2020-03-14	1
US|MN56-MDH56|EPI_ISL_417500|2020-03-14	1
IS|249|EPI_ISL_417577|2020-03-17	1
US|WA-UW320|EPI_ISL_418887|2020-03-14	1
CA|ON_PHL3877|EPI_ISL_418339|2020-03-09	1
CA|ON_PHL4464|EPI_ISL_418335|2020-03-14	1
CA|ON_PHL5705|EPI_ISL_418336|2020-03-12	1
CA|MB_8|EPI_ISL_418812|2020-03-12	1
US|WA-UW319|EPI_ISL_418886|2020-03-15	1
US|WA-UW298|EPI_ISL_418866|2020-03-13	1
IS|259|EPI_ISL_417587|2020-03-17	1
US|VA-DCLS-0001|EPI_ISL_418864|2020-03-17	1
US|WI-15|EPI_ISL_417504|2020-03-16	1
CA|ON_PHL3318|EPI_ISL_418324|2020-03-11	1
CA|ON_PHL3917|EPI_ISL_418322|2020-03-08	1
JP|UT-NCGM02|EPI_ISL_418809|2020-02-01	1
IS|220|EPI_ISL_417553|2020-03-16	1
CA|ON_PHL3919|EPI_ISL_418323|2020-03-14	1
CA|ON_PHL4181|EPI_ISL_418327|2020-01-25	1
BE|VPE-030650|EPI_ISL_418805|2020-03-06	1
CA|ON_PHL5694|EPI_ISL_418329|2020-03-12	1
CA|ON_PHL3670|EPI_ISL_418328|2020-03-20	1
BE|CS-031052|EPI_ISL_418800|2020-03-10	1
IS|256|EPI_ISL_417584|2020-03-17	1
IS|116|EPI_ISL_417541|2020-03-17	1
IS|240|EPI_ISL_417568|2020-03-17	1
IS|115|EPI_ISL_417540|2020-03-17	1
IS|120|EPI_ISL_417545|2020-03-17	1
IS|170|EPI_ISL_417548|2020-03-17	1
IS|230|EPI_ISL_417558|2020-03-17	1
US|MN57-MDH57|EPI_ISL_417501|2020-03-14	1
IS|246|EPI_ISL_417574|2020-03-17	1
IS|119|EPI_ISL_417544|2020-03-17	1
IS|229|EPI_ISL_417557|2020-03-17	1
IS|252|EPI_ISL_417580|2020-03-17	1
IS|262|EPI_ISL_417590|2020-03-18	1
US|WA-UW307|EPI_ISL_418875|2020-03-16	5
IS|227|EPI_ISL_417555|2020-03-17	5
IS|270|EPI_ISL_417598|2020-03-17	5
US|CT-UW328|EPI_ISL_418895|2020-03-14	5
IS|228|EPI_ISL_417556|2020-03-17	0
IS|261|EPI_ISL_417589|2020-03-17	5
IS|117|EPI_ISL_417542|2020-03-17	5
IS|258|EPI_ISL_417586|2020-03-17	5
LU|LNS2013896|EPI_ISL_417531|2020-03-18	5
LU|LNS8489624|EPI_ISL_417532|2020-03-18	5
CA|SK_4|EPI_ISL_418810|2020-03-09	5
US|WI-12|EPI_ISL_417506|2020-03-16	5
US|WI-11|EPI_ISL_417505|2020-03-15	5
AU|QLDID927|EPI_ISL_418807|2020-03-19	5
AU|QLDID925|EPI_ISL_418803|2020-03-18	5
IS|234|EPI_ISL_417562|2020-03-17	5
IS|242|EPI_ISL_417570|2020-03-17	5
CA|NS_13|EPI_ISL_418814|2020-03-13	5
IS|267|EPI_ISL_417595|2020-03-17	2
IS|104|EPI_ISL_417538|2020-03-17	2
IS|253|EPI_ISL_417581|2020-03-17	4
IS|247|EPI_ISL_417575|2020-03-17	2
IS|243|EPI_ISL_417571|2020-03-17	2
IS|257|EPI_ISL_417585|2020-03-17	2
IS|238|EPI_ISL_417566|2020-03-17	2
IS|233|EPI_ISL_417561|2020-03-17	2
BE|VS-030542|EPI_ISL_418863|2020-03-05	2
ES|VH198152683|EPI_ISL_418861|2020-03-24	2
AU|QLDID926|EPI_ISL_418804|2020-03-18	2
IS|187|EPI_ISL_417551|2020-03-16	2
AU|QLDID924|EPI_ISL_418802|2020-03-18	2
IS|239|EPI_ISL_417567|2020-03-17	2
IS|236|EPI_ISL_417564|2020-03-17	2
US|WA-UW322|EPI_ISL_418889|2020-03-16	2
CA|MB_10|EPI_ISL_418813|2020-03-13	2
IS|248|EPI_ISL_417576|2020-03-17	1
US|MN58-MDH58|EPI_ISL_417502|2020-03-14	5
IS|264|EPI_ISL_417592|2020-03-17	5
IS|235|EPI_ISL_417563|2020-03-16	0
LU|LNS5731562|EPI_ISL_417529|2020-03-18	0
IS|269|EPI_ISL_417597|2020-03-17	5
IS|237|EPI_ISL_417565|2020-03-17	5
LU|LNS2128808|EPI_ISL_417530|2020-03-18	5
LU|LNS6282845|EPI_ISL_417533|2020-03-18	5
IS|118|EPI_ISL_417543|2020-03-17	5
IS|255|EPI_ISL_417583|2020-03-17	5
IS|260|EPI_ISL_417588|2020-03-17	5
IS|245|EPI_ISL_417573|2020-03-16	5
IS|171|EPI_ISL_417549|2020-03-14	5
IS|10|EPI_ISL_417536|2020-03-16	5
IS|254|EPI_ISL_417582|2020-03-17	5
IS|241|EPI_ISL_417569|2020-03-17	5
IS|232|EPI_ISL_417560|2020-03-17	5
IS|184|EPI_ISL_417550|2020-03-16	5
IS|244|EPI_ISL_417572|2020-03-17	5
LU|LNS0158952|EPI_ISL_417534|2020-03-18	0
CA|NB_6|EPI_ISL_418811|2020-03-12	5
AU|QLDID923|EPI_ISL_418801|2020-03-14	5
ES|VH000001133|EPI_ISL_418860|2020-03-15	5
BE|BG-030551|EPI_ISL_418806|2020-03-05	5
US|WA-UW301|EPI_ISL_418869|2020-03-16	1
US|WA-UW316|EPI_ISL_418883|2020-03-14	1
US|WA-UW300|EPI_ISL_418868|2020-03-13	1
US|WA-UW324|EPI_ISL_418891|2020-03-24	1
IS|2|EPI_ISL_417552|2020-03-16	5
UK|SHEF-BFFD6|EPI_ISL_418320|2020-03-25	1
CA|BC_5282984|EPI_ISL_418832|2020-03-11	1
CA|BC_5522039|EPI_ISL_418834|2020-03-11	0
CA|BC_5979789|EPI_ISL_418835|2020-03-11	5
CA|BC_6004567|EPI_ISL_418836|2020-03-10	5
CA|BC_5306970|EPI_ISL_418833|2020-03-11	5
CA|BC_6129127|EPI_ISL_418837|2020-03-10	5
CA|BC_5275718|EPI_ISL_418831|2020-03-11	5
HK|HKPU36-0702|EPI_ISL_418815|2020-02-09	1
CA|BC_4799711|EPI_ISL_418830|2020-03-09	1
CA|BC_4540462|EPI_ISL_418829|2020-03-10	1
IS|11|EPI_ISL_417539|2020-03-16	2
IS|100|EPI_ISL_417537|2020-03-16	5
IS|20|EPI_ISL_417695|2020-03-02	5
IS|335|EPI_ISL_417664|2020-03-13	2
IS|321|EPI_ISL_417650|2020-03-18	5
IS|3|EPI_ISL_417694|2020-03-13	5
US|IL-UW351|EPI_ISL_418918|2020-03-13	5
US|WA-UW356|EPI_ISL_418923|2020-03-16	5
BE|DWAEE-030954|EPI_ISL_418983|2020-03-09	2
BE|JRH-030459|EPI_ISL_418988|2020-03-04	2
IS|54|EPI_ISL_417684|2020-03-06	2
IS|334|EPI_ISL_417663|2020-03-14	2
BE|BG-030955|EPI_ISL_418984|2020-03-09	2
IS|37|EPI_ISL_417681|2020-03-04	2
TW|CGMH-CGU-12|EPI_ISL_417525|2020-03-14	2
US|WI-24|EPI_ISL_417512|2020-03-15	2
US|WI-16|EPI_ISL_417509|2020-03-14	2
IS|12|EPI_ISL_417688|2020-03-01	2
US|WA-UW365|EPI_ISL_418932|2020-03-16	5
IS|101|EPI_ISL_417682|2020-03-10	5
IS|322|EPI_ISL_417651|2020-03-18	5
US|WA-UW362|EPI_ISL_418929|2020-03-17	5
IS|47|EPI_ISL_417683|2020-03-05	5
US|WI-17|EPI_ISL_417517|2020-03-13	5
IS|293|EPI_ISL_417622|2020-03-18	0
IS|125|EPI_ISL_417690|2020-03-11	0
IS|177|EPI_ISL_417680|2020-03-15	0
IS|185|EPI_ISL_417678|2020-03-16	5
IS|98|EPI_ISL_417676|2020-03-16	5
US|WI-13|EPI_ISL_417516|2020-03-15	5
IS|323|EPI_ISL_417652|2020-03-18	5
US|WI-18|EPI_ISL_417515|2020-03-17	5
IS|111|EPI_ISL_417691|2020-03-11	5
IS|103|EPI_ISL_417698|2020-03-10	5
US|IL-UW352|EPI_ISL_418919|2020-03-13	5
US|WA-UW366|EPI_ISL_418933|2020-03-17	5
IS|336|EPI_ISL_417665|2020-03-14	5
IS|325|EPI_ISL_417654|2020-03-18	5
IS|215|EPI_ISL_417685|2020-03-16	5
IS|57|EPI_ISL_417692|2020-03-06	5
IS|39|EPI_ISL_417677|2020-03-04	5
IS|25|EPI_ISL_417693|2020-03-02	5
US|WI-19|EPI_ISL_417510|2020-03-16	5
US|WI-14|EPI_ISL_417513|2020-03-16	5
US|WI-21|EPI_ISL_417508|2020-03-16	5
US|WA-UW361|EPI_ISL_418928|2020-03-15	1
IS|330|EPI_ISL_417659|2020-03-14	1
US|WA-UW341|EPI_ISL_418908|2020-03-16	1
US|WA-UW363|EPI_ISL_418930|2020-03-17	1
IS|338|EPI_ISL_417667|2020-03-15	1
US|WA-UW340|EPI_ISL_418907|2020-03-16	1
US|WA-UW355|EPI_ISL_418922|2020-03-16	1
US|WA-UW367|EPI_ISL_418934|2020-03-17	1
US|WA-UW343|EPI_ISL_418910|2020-03-16	1
US|MN-UW334|EPI_ISL_418901|2020-03-13	1
US|IL-UW350|EPI_ISL_418917|2020-03-14	1
US|WA-UW360|EPI_ISL_418927|2020-03-16	1
US|WI-23|EPI_ISL_417507|2020-03-17	1
US|WA-UW369|EPI_ISL_418936|2020-03-17	1
US|WA-UW364|EPI_ISL_418931|2020-03-17	1
US|UNKNOWN-UW354|EPI_ISL_418921|2020-03-16	1
IS|341|EPI_ISL_417670|2020-03-15	1
IS|331|EPI_ISL_417660|2020-03-14	1
US|NY-NYUMC34|EPI_ISL_418980|2020-03-17	5
IS|275|EPI_ISL_417603|2020-03-17	1
IS|324|EPI_ISL_417653|2020-03-18	1
IS|38|EPI_ISL_417672|2020-03-16	1
IS|206|EPI_ISL_417699|2020-03-16	1
LU|LNS3694003|EPI_ISL_417528|2020-03-18	1
IS|326|EPI_ISL_417655|2020-03-14	1
IS|135|EPI_ISL_417696|2020-03-12	1
LU|LNS2848109|EPI_ISL_417527|2020-03-18	0
BE|RS-030257|EPI_ISL_418986|2020-03-02	0
BE|LT-030956|EPI_ISL_418985|2020-03-09	5
BE|VRAR-030643|EPI_ISL_418981|2020-03-06	5
LU|LNS9371718|EPI_ISL_417526|2020-03-18	5
BE|RT-030460|EPI_ISL_418989|2020-03-04	5
TW|CGMH-CGU-10|EPI_ISL_417523|2020-03-13	1
TW|CGMH-CGU-11|EPI_ISL_417524|2020-03-14	1
US|WI-22|EPI_ISL_417514|2020-03-13	1
TW|CGMH-CGU-07|EPI_ISL_417520|2020-03-09	1
TW|CGMH-CGU-08|EPI_ISL_417521|2020-03-10	1
TW|CGMH-CGU-06|EPI_ISL_417519|2020-03-05	1
TW|CGMH-CGU-09|EPI_ISL_417522|2020-03-13	1
BE|HAA-030953|EPI_ISL_418982|2020-03-09	1
BE|CG-030158|EPI_ISL_418987|2020-03-01	1
IS|333|EPI_ISL_417662|2020-03-14	2
IS|79|EPI_ISL_417679|2020-03-09	2
IS|339|EPI_ISL_417668|2020-03-15	1
IS|273|EPI_ISL_417601|2020-03-17	1
IS|294|EPI_ISL_417623|2020-03-18	5
CA|BC_6502001|EPI_ISL_418840|2020-03-12	1
CA|BC_8897642|EPI_ISL_418855|2020-03-11	1
CA|BC_6489864|EPI_ISL_418839|2020-03-10	5
CA|BC_9345715|EPI_ISL_418857|2020-03-13	5
CA|BC_8486790|EPI_ISL_418849|2020-03-13	5
CA|BC_6997898|EPI_ISL_418842|2020-03-11	5
CA|BC_7553799|EPI_ISL_418846|2020-03-12	5
CA|BC_9345042|EPI_ISL_418856|2020-03-13	5
CA|BC_7515663|EPI_ISL_418845|2020-03-11	5
CA|BC_6404889|EPI_ISL_418838|2020-03-12	5
CA|BC_9446031|EPI_ISL_418858|2020-03-13	1
CA|BC_4078583|EPI_ISL_418824|2020-03-03	1
CA|BC_8896915|EPI_ISL_418854|2020-03-11	1
CA|BC_1318414|EPI_ISL_418818|2020-03-06	1
CA|BC_8622445|EPI_ISL_418851|2020-03-13	1
CA|BC_4122951|EPI_ISL_418826|2020-03-10	1
CA|BC_3972884|EPI_ISL_418822|2020-03-10	1
CA|BC_3968175|EPI_ISL_418821|2020-03-10	1
CA|BC_4118226|EPI_ISL_418825|2020-03-10	1
CA|BC_8894200|EPI_ISL_418853|2020-03-11	1
CA|BC_8718874|EPI_ISL_418852|2020-03-07	1
CA|BC_7277381|EPI_ISL_418843|2020-03-12	1
CA|BC_8159203|EPI_ISL_418848|2020-03-05	1
CA|BC_8150537|EPI_ISL_418847|2020-03-12	1
CA|BC_6981299|EPI_ISL_418841|2020-03-11	1
CA|BC_0443574|EPI_ISL_418816|2020-03-11	1
CA|BC_0554880|EPI_ISL_418817|2020-03-13	1
CA|BC_3842755|EPI_ISL_418820|2020-03-09	1
CA|BC_3989992|EPI_ISL_418823|2020-03-09	1
CA|BC_3808524|EPI_ISL_418819|2020-03-09	1
BE|ULG-8541|EPI_ISL_418636|2020-03-19	5
US|WA-UW226|EPI_ISL_417375|2020-03-15	1
BE|ULG-8578|EPI_ISL_418638|2020-03-19	0
BE|ULG-9641|EPI_ISL_418652|2020-03-22	5
UK|20112112106|EPI_ISL_417314|2020-03-10	1
US|NY-NYUMC33|EPI_ISL_418979|2020-03-17	5
US|WA-UW373|EPI_ISL_418940|2020-03-17	1
US|CA-SCCPHD-UC14|EPI_ISL_417318|2020-02-29	1
IS|304|EPI_ISL_417633|2020-03-17	0
IS|280|EPI_ISL_417608|2020-03-17	2
IS|317|EPI_ISL_417646|2020-03-18	5
US|CA-SCCPHD-UC16|EPI_ISL_417320|2020-03-04	1
UK|20118044606|EPI_ISL_417315|2020-03-13	1
US|WA-UW228|EPI_ISL_417377|2020-03-15	1
US|WA-UW375|EPI_ISL_418942|2020-03-17	1
US|WA-UW383|EPI_ISL_418948|2020-03-16	1
US|UT-00019|EPI_ISL_418962|2020-03-13	5
BE|ULG-7626|EPI_ISL_418633|2020-03-17	1
US|WA-UW230|EPI_ISL_417379|2020-03-15	0
US|NY-NYUMC27|EPI_ISL_418973|2020-03-17	0
US|WA-UW227|EPI_ISL_417376|2020-03-15	0
US|UT-00022|EPI_ISL_418964|2020-03-14	5
US|UT-00023|EPI_ISL_418965|2020-03-11	0
US|UT-00025|EPI_ISL_418967|2020-03-11	5
US|CT-UW223|EPI_ISL_417372|2020-03-13	5
US|WA-UW233|EPI_ISL_417382|2020-03-15	5
US|CT-UW224|EPI_ISL_417373|2020-03-13	5
US|VA-DCLS-0002|EPI_ISL_418956|2020-03-17	1
US|WA-UW221|EPI_ISL_417370|2020-03-14	1
US|WA-UW225|EPI_ISL_417374|2020-03-15	1
US|WA-UW232|EPI_ISL_417381|2020-03-14	1
US|WA-UW229|EPI_ISL_417378|2020-03-14	1
US|WA-UW222|EPI_ISL_417371|2020-03-13	1
US|VA-DCLS-0003|EPI_ISL_418957|2020-03-17	1
US|VA-DCLS-0004|EPI_ISL_418958|2020-03-17	1
US|WA-UW376|EPI_ISL_418943|2020-03-17	1
IS|283|EPI_ISL_417611|2020-03-17	1
IS|285|EPI_ISL_417613|2020-03-17	5
IS|291|EPI_ISL_417620|2020-03-18	5
UK|20110023706|EPI_ISL_417307|2020-03-08	2
BE|ULG-9619|EPI_ISL_418649|2020-03-22	5
UK|20110000706|EPI_ISL_417302|2020-03-05	5
UK|20119026102|EPI_ISL_418671|2020-03-13	5
UK|20110000606|EPI_ISL_417301|2020-03-06	5
UK|20110058706|EPI_ISL_417311|2020-03-09	2
US|NY-NYUMC31|EPI_ISL_418977|2020-03-17	1
US|NY-NYUMC26|EPI_ISL_418972|2020-03-17	5
US|NY-NYUMC32|EPI_ISL_418978|2020-03-17	5
US|NY-NYUMC30|EPI_ISL_418976|2020-03-17	5
US|NY-NYUMC28|EPI_ISL_418974|2020-03-17	5
IS|286|EPI_ISL_417614|2020-03-18	5
IS|314|EPI_ISL_417643|2020-03-18	4
IS|318|EPI_ISL_417647|2020-03-18	5
FR|Bourg-en-Bresse_06813|EPI_ISL_417340|2020-03-07	5
IS|282|EPI_ISL_417610|2020-03-17	5
US|NY-NYUMC29|EPI_ISL_418975|2020-03-17	5
IS|313|EPI_ISL_417642|2020-03-18	4
IS|292|EPI_ISL_417621|2020-03-18	1
IS|29|EPI_ISL_417618|2020-03-16	1
IS|287|EPI_ISL_417615|2020-03-18	1
IS|279|EPI_ISL_417607|2020-03-17	1
IS|312|EPI_ISL_417641|2020-03-18	5
IS|303|EPI_ISL_417632|2020-03-18	2
IS|315|EPI_ISL_417644|2020-03-18	4
IS|290|EPI_ISL_417619|2020-03-18	2
IS|300|EPI_ISL_417629|2020-03-18	5
IS|308|EPI_ISL_417637|2020-03-18	5
IS|296|EPI_ISL_417625|2020-03-18	5
IS|310|EPI_ISL_417639|2020-03-18	0
IS|281|EPI_ISL_417609|2020-03-17	0
IS|297|EPI_ISL_417626|2020-03-18	5
IS|305|EPI_ISL_417634|2020-03-18	5
IS|284|EPI_ISL_417612|2020-03-17	5
IS|316|EPI_ISL_417645|2020-03-18	5
IS|301|EPI_ISL_417630|2020-03-18	5
IS|306|EPI_ISL_417635|2020-03-18	5
IS|307|EPI_ISL_417636|2020-03-18	5
BE|ULG-7134|EPI_ISL_418628|2020-03-16	5
BE|ULG-8617|EPI_ISL_418639|2020-03-19	0
BE|ULG-9694|EPI_ISL_418654|2020-03-22	0
BE|ULG-9620|EPI_ISL_418650|2020-03-22	0
BE|ULG-7242|EPI_ISL_418626|2020-03-16	2
AU|NSW27|EPI_ISL_417390|2020-03-08	2
BE|ULG-9634|EPI_ISL_418651|2020-03-22	2
BE|ULG-9714|EPI_ISL_418655|2020-03-22	2
BE|ULG-9725|EPI_ISL_418659|2020-03-22	5
BE|ULG-6649|EPI_ISL_418631|2020-03-14	5
BE|ULG-9572|EPI_ISL_418646|2020-03-21	5
BE|ULG-9715|EPI_ISL_418656|2020-03-22	5
BE|ULG-8634|EPI_ISL_418640|2020-03-19	0
BE|ULG-9716|EPI_ISL_418657|2020-03-22	0
BE|ULG-9558|EPI_ISL_418645|2020-03-21	0
BE|ULG-7773|EPI_ISL_418629|2020-03-17	5
BE|ULG-6972|EPI_ISL_418624|2020-03-15	5
BE|ULG-9618|EPI_ISL_418648|2020-03-22	5
BE|ULG-9647|EPI_ISL_418653|2020-03-22	0
BE|ULG-8595|EPI_ISL_418634|2020-03-19	0
AU|NSW39|EPI_ISL_417397|2020-03-11	0
BE|ULG-8532|EPI_ISL_418635|2020-03-19	5
BE|ULG-7729|EPI_ISL_418630|2020-03-17	5
BE|ULG-7500|EPI_ISL_418632|2020-03-16	5
US|WA-UW370|EPI_ISL_418937|2020-03-17	1
US|WA-UW231|EPI_ISL_417380|2020-03-14	1
AU|NSW37|EPI_ISL_417395|2020-03-10	1
AU|NSW24|EPI_ISL_417387|2020-03-06	1
AU|NSW18|EPI_ISL_417384|2020-03-05	1
AU|NSW19|EPI_ISL_417385|2020-03-06	1
AU|NSW35|EPI_ISL_417393|2020-03-08	1
AU|NSW21|EPI_ISL_417386|2020-03-04	1
AU|NSW40|EPI_ISL_417398|2020-03-11	1
AU|NSW28|EPI_ISL_417391|2020-03-08	1
AU|NSW15|EPI_ISL_417383|2020-03-03	1
AU|NSW26|EPI_ISL_417389|2020-03-09	1
AU|NSW25|EPI_ISL_417388|2020-03-05	1
AU|NSW38|EPI_ISL_417396|2020-03-10	1
BE|ULG-6743|EPI_ISL_418627|2020-03-14	1
BE|ULG-6688|EPI_ISL_418625|2020-03-14	1
AU|NSW36|EPI_ISL_417394|2020-03-10	1
AU|NSW41|EPI_ISL_417399|2020-03-10	1
US|WA-UW211|EPI_ISL_417360|2020-03-14	1
CN-NanChang|JX216|EPI_ISL_417420|2020-03-23	0
UK|20124003902|EPI_ISL_418691|2020-03-17	1
PK|Gilgit1|EPI_ISL_417444|2020-03-04	1
UK|20122119202|EPI_ISL_418679|2020-03-17	1
AU|NSW62|EPI_ISL_417412|2020-03-17	1
US|WA-UW218|EPI_ISL_417367|2020-03-13	1
US|WA-UW215|EPI_ISL_417364|2020-03-12	1
US|WA-UW234|EPI_ISL_417448|2020-03-14	1
US|WA-UW212|EPI_ISL_417361|2020-03-14	1
US|WA-UW202|EPI_ISL_417351|2020-03-12	1
US|WA-UW198|EPI_ISL_417347|2020-03-12	1
US|WA-UW204|EPI_ISL_417353|2020-03-13	1
US|WA-UW235|EPI_ISL_417449|2020-03-14	1
US|WA-UW195|EPI_ISL_417344|2020-03-13	1
US|WA-UW205|EPI_ISL_417354|2020-03-13	1
US|WA-UW220|EPI_ISL_417369|2020-03-14	1
US|WA-UW214|EPI_ISL_417363|2020-03-14	1
US|UNKNOWN-UW219|EPI_ISL_417368|2020-03-13	1
US|WA-NH4|EPI_ISL_418773|2020-03-13	1
US|WA-NH3|EPI_ISL_418772|2020-03-13	1
US|WA-NH2|EPI_ISL_418771|2020-03-13	1
US|WA-NH9|EPI_ISL_418778|2020-03-13	1
US|WA-NH8|EPI_ISL_418777|2020-03-13	1
US|WA-NH10|EPI_ISL_418779|2020-03-13	1
US|WA-NH5|EPI_ISL_418774|2020-03-13	1
US|WA-NH7|EPI_ISL_418776|2020-03-13	1
US|WA-NH6|EPI_ISL_418775|2020-03-13	1
US|WA-NH24|EPI_ISL_418791|2020-03-13	1
US|WA-NH23|EPI_ISL_418790|2020-03-13	1
US|WA-UW207|EPI_ISL_417356|2020-03-13	1
US|WA-UW217|EPI_ISL_417366|2020-03-14	1
US|WA-UW209|EPI_ISL_417358|2020-03-13	1
US|WA-UW196|EPI_ISL_417345|2020-03-13	5
US|WA-UW192|EPI_ISL_417341|2020-03-13	5
US|CA-CDPH-UC26|EPI_ISL_417330|2020-03-13	5
UK|20110136302|EPI_ISL_418668|2020-03-09	5
AU|NSW61|EPI_ISL_417411|2020-03-17	0
UK|20116022902|EPI_ISL_418669|2020-03-11	1
AU|NSW56|EPI_ISL_417408|2020-03-17	1
UK|20124002002|EPI_ISL_418687|2020-03-17	1
US|MN53-MDH53|EPI_ISL_417498|2020-03-13	1
US|WA-UW197|EPI_ISL_417346|2020-03-12	1
UK|20124012702|EPI_ISL_418698|2020-03-17	1
UK|20122074602|EPI_ISL_418676|2020-03-10	1
AU|NSW57|EPI_ISL_417409|2020-03-16	1
UK|20120002102|EPI_ISL_418672|2020-03-15	1
AU|NSW58|EPI_ISL_417410|2020-03-16	1
US|WA-UW194|EPI_ISL_417343|2020-03-13	2
UK|20126096602|EPI_ISL_418770|2020-03-18	2
UK|20122119502|EPI_ISL_418681|2020-03-17	2
BE|ULG-9741|EPI_ISL_418664|2020-03-22	2
BE|ULG-9735|EPI_ISL_418661|2020-03-22	2
BE|VI-03027|EPI_ISL_417427|2020-03-02	2
BE|MMJ-03034|EPI_ISL_417429|2020-03-03	2
BE|SQ-03043|EPI_ISL_417426|2020-03-04	2
BE|FR-03029|EPI_ISL_417428|2020-03-02	2
US|CT-UW213|EPI_ISL_417362|2020-03-13	2
BE|DHWM-03041|EPI_ISL_417422|2020-03-04	2
BE|VBK-03061|EPI_ISL_417425|2020-03-06	2
US|MN45-MDH45|EPI_ISL_417492|2020-03-13	5
US|MN31-MDH31|EPI_ISL_417469|2020-03-12	5
US|MN52-MDH52|EPI_ISL_417497|2020-03-13	5
FR|Macon_06756|EPI_ISL_417338|2020-03-07	5
US|MN55-MDH55|EPI_ISL_417499|2020-03-13	5
US|WA-UW193|EPI_ISL_417342|2020-03-13	5
US|WA-UW203|EPI_ISL_417352|2020-03-12	5
BE|ULG-9739|EPI_ISL_418663|2020-03-22	0
FR|Lyon_06056|EPI_ISL_417334|2020-03-04	5
BE|ULG-9732|EPI_ISL_418660|2020-03-22	0
US|WA-UW210|EPI_ISL_417359|2020-03-14	0
UK|20109047803|EPI_ISL_418667|2020-03-07	5
US|MN46-MDH46|EPI_ISL_417493|2020-03-13	5
US|MN48-MDH48|EPI_ISL_417495|2020-03-13	5
UK|20122032802|EPI_ISL_418673|2020-03-16	5
BE|GL-030546|EPI_ISL_418792|2020-03-05	5
BE|VHRA-030644|EPI_ISL_418794|2020-03-06	5
BE|KA-03042|EPI_ISL_417424|2020-03-04	5
IT|UnivPM1|EPI_ISL_417491|2020-03-03	5
BE|RT-03035|EPI_ISL_417430|2020-03-03	5
BE|SS-031047|EPI_ISL_418793|2020-03-10	5
BE|NKR-030645|EPI_ISL_418795|2020-03-06	5
IT|UniMI03|EPI_ISL_417447|2020-02-24	5
IT|FVG-ICGEB_S5|EPI_ISL_417419|2020-03-01	5
IT|FVG-ICGEB_S1|EPI_ISL_417418|2020-03-01	5
IT|FVG-ICGEB_S9|EPI_ISL_417423|2020-03-01	5
IT|FVG-ICGEB_S8|EPI_ISL_417421|2020-03-01	0
BE|VDLH-030548|EPI_ISL_418796|2020-03-05	5
UK|20126035502|EPI_ISL_418764|2020-03-18	1
UK|20126007102|EPI_ISL_418751|2020-03-18	0
UK|20122087702|EPI_ISL_418677|2020-03-15	1
UK|20124003702|EPI_ISL_418690|2020-03-17	5
UK|20122088102|EPI_ISL_418678|2020-03-16	1
UK|20124101102|EPI_ISL_418739|2020-03-18	1
UK|20126006802|EPI_ISL_418749|2020-03-18	0
UK|20126012702|EPI_ISL_418756|2020-03-17	5
DRCC|KN-0054|EPI_ISL_417437|2020-03-17	0
DRCC|KN-0058|EPI_ISL_417438|2020-03-17	5
DRCC|KN-0072|EPI_ISL_417442|2020-03-18	5
DRCC|KN-0060|EPI_ISL_417440|2020-03-17	5
UK|20124001902|EPI_ISL_418686|2020-03-17	1
UK|20124001302|EPI_ISL_418684|2020-03-17	5
US|WA-UW201|EPI_ISL_417350|2020-03-12	1
US|WA-UW206|EPI_ISL_417355|2020-03-13	1
US|WA-UW199|EPI_ISL_417348|2020-03-13	1
FR|Lyon_06042|EPI_ISL_417333|2020-03-04	0
FR|Lyon_0668|EPI_ISL_417336|2020-03-06	5
FR|Lyon_06625|EPI_ISL_417337|2020-03-07	5
FR|Lyon_06820|EPI_ISL_417339|2020-03-08	5
UK|20124008902|EPI_ISL_418694|2020-03-16	1
UK|20124002102|EPI_ISL_418688|2020-03-17	1
UK|20124004302|EPI_ISL_418692|2020-03-17	1
UK|20122119302|EPI_ISL_418680|2020-03-17	1
DE|NRW-15|EPI_ISL_417460|2020-03-11	5
DE|NRW-16|EPI_ISL_417461|2020-03-11	1
DE|NRW-17|EPI_ISL_417462|2020-03-11	1
DE|NRW-19|EPI_ISL_417464|2020-03-14	2
DE|NRW-20|EPI_ISL_417465|2020-03-14	5
DE|NRW-18|EPI_ISL_417463|2020-03-13	5
DE|NRW-23|EPI_ISL_417468|2020-03-16	5
IS|LUH-01|EPI_ISL_417481|2020-03-13	5
PT|PT0006a|EPI_ISL_417990|2020-03-06	5
ES|Madrid_H5_34|EPI_ISL_417956|2020-03-11	5
ES|Madrid_H7_36|EPI_ISL_417957|2020-03-12	0
DRCC|73|EPI_ISL_417941|2020-03-18	5
US|UT-00034|EPI_ISL_417977|2020-03-20	5
UK|20124100002|EPI_ISL_418737|2020-03-17	1
UK|20124036002|EPI_ISL_418716|2020-03-17	1
UK|20124096802|EPI_ISL_418733|2020-03-18	2
UK|20124048202|EPI_ISL_418722|2020-03-17	1
UK|20124035802|EPI_ISL_418715|2020-03-17	1
UK|20124037302|EPI_ISL_418720|2020-03-17	5
DRCC|191|EPI_ISL_417955|2020-03-21	0
US|CZB-RR057-014|EPI_ISL_417938|2020-03-18	0
DRCC|80|EPI_ISL_417942|2020-03-18	5
US|WA-UW237|EPI_ISL_417451|2020-03-14	5
US|UT-00032|EPI_ISL_417974|2020-03-19	5
IS|123|EPI_ISL_417783|2020-03-11	2
US|CZB-RR057-007|EPI_ISL_417933|2020-03-18	2
UK|20124030802|EPI_ISL_418708|2020-03-17	2
AU|NSW50|EPI_ISL_417404|2020-03-12	2
PT|PT0007|EPI_ISL_417992|2020-03-07	2
PT|PT0010|EPI_ISL_417995|2020-03-08	2
PT|PT0009|EPI_ISL_417994|2020-03-08	2
PT|PT0001b|EPI_ISL_417986|2020-03-03	2
IT|INMI4|EPI_ISL_417922|2020-02-28	2
AU|NSW54|EPI_ISL_417407|2020-03-14	2
PT|PT0008|EPI_ISL_417993|2020-03-08	2
US|MN36-MDH36|EPI_ISL_417473|2020-03-13	5
DRCC|108|EPI_ISL_417948|2020-03-19	0
PT|PT0012|EPI_ISL_417997|2020-03-07	5
US|MN43-MDH43|EPI_ISL_417479|2020-03-12	5
US|WA-UW241|EPI_ISL_417455|2020-03-14	5
US|MN38-MDH38|EPI_ISL_417474|2020-03-12	5
US|CZB-RR057-015|EPI_ISL_417939|2020-03-18	5
BE|GS-030549|EPI_ISL_418798|2020-03-05	5
US|UT-00033|EPI_ISL_417976|2020-03-19	5
US|WA-UW240|EPI_ISL_417454|2020-03-14	0
US|CZB-RR057-013|EPI_ISL_417937|2020-03-18	5
US|MN40-MDH40|EPI_ISL_417476|2020-03-12	5
US|UT-00028|EPI_ISL_417971|2020-03-19	5
US|CZB-RR057-006|EPI_ISL_417932|2020-03-18	5
PT|PT0005|EPI_ISL_417989|2020-03-04	0
US|CZB-RR057-011|EPI_ISL_417935|2020-03-18	5
DRCC|94|EPI_ISL_417947|2020-03-19	5
PT|PT0013|EPI_ISL_417998|2020-03-08	5
PT|PT0014|EPI_ISL_417999|2020-03-07	5
PT|PT0006b|EPI_ISL_417991|2020-03-08	0
PT|PT0003|EPI_ISL_417987|2020-03-03	5
PT|PT0004|EPI_ISL_417988|2020-03-05	5
PT|PT0011|EPI_ISL_417996|2020-03-08	5
US|MN32-MDH32|EPI_ISL_417470|2020-03-12	5
US|MN35-MDH35|EPI_ISL_417472|2020-03-12	5
ES|Madrid_LP15_4|EPI_ISL_417978|2020-03-09	0
ES|Madrid_H11_40|EPI_ISL_417967|2020-03-12	0
AU|NSW47|EPI_ISL_417402|2020-03-13	0
IT|INMI5|EPI_ISL_417923|2020-03-04	5
DRCC|82|EPI_ISL_417946|2020-03-18	5
ES|Madrid_LP12_21|EPI_ISL_417972|2020-03-09	5
ES|Madrid_H3_10|EPI_ISL_417954|2020-03-12	5
ES|Madrid_H10_39|EPI_ISL_417963|2020-03-12	5
BE|VDLH-030548|EPI_ISL_418797|2020-03-05	5
IT|INMI3|EPI_ISL_417921|2020-03-01	5
US|UT-00016|EPI_ISL_417966|2020-03-13	1
US|WA-UW239|EPI_ISL_417453|2020-03-14	1
US|MN41-MDH41|EPI_ISL_417477|2020-03-12	1
US|MN44-MDH44|EPI_ISL_417480|2020-03-12	1
US|UT-00014|EPI_ISL_417964|2020-03-13	1
US|WA-NH13|EPI_ISL_418782|2020-03-13	1
US|WA-NH12|EPI_ISL_418781|2020-03-13	1
US|WA-NH18|EPI_ISL_418785|2020-03-13	1
US|WA-NH17|EPI_ISL_418784|2020-03-13	1
US|WA-NH11|EPI_ISL_418780|2020-03-13	1
US|WA-NH14|EPI_ISL_418783|2020-03-13	1
US|WA-NH22|EPI_ISL_418789|2020-03-13	1
US|WA-NH21|EPI_ISL_418788|2020-03-13	1
US|WA-NH20|EPI_ISL_418787|2020-03-13	1
US|WA-NH19|EPI_ISL_418786|2020-03-13	1
UK|20124034702|EPI_ISL_418711|2020-03-16	1
DRCC|158|EPI_ISL_417950|2020-03-20	1
US|MN39-MDH39|EPI_ISL_417475|2020-03-12	1
US|MN42-MDH42|EPI_ISL_417478|2020-03-13	1
US|CZB-RR057-005|EPI_ISL_417931|2020-03-18	1
NO|1379|EPI_ISL_417483|2020-02-27	1
AU|NSW52|EPI_ISL_417405|2020-03-11	1
ES|Madrid_LP14_3|EPI_ISL_417975|2020-03-09	1
MY|189332|EPI_ISL_417917|2020-03-20	1
MY|188407|EPI_ISL_417918|2020-03-18	1
AU|NSW48|EPI_ISL_417403|2020-03-14	1
AU|NSW45|EPI_ISL_417401|2020-03-13	1
AU|NSW44|EPI_ISL_417400|2020-03-10	1
AU|NSW53|EPI_ISL_417406|2020-03-11	1
NO|1380|EPI_ISL_417484|2020-02-26	1
US|WA-UW236|EPI_ISL_417450|2020-03-14	1
CO|Antioquia79256|EPI_ISL_417924|2020-03-11	1
ES|Madrid_R2_15|EPI_ISL_417979|2020-03-03	1
NO|1538|EPI_ISL_417486|2020-03-01	1
NO|1539|EPI_ISL_417487|2020-03-01	1
ES|Madrid_R5_8|EPI_ISL_417980|2020-03-03	1
ES|Madrid_R10_33|EPI_ISL_417981|2020-03-02	1
AU|QLDID922|EPI_ISL_418799|2020-02-28	1
US|UT-00010|EPI_ISL_417958|2020-03-10	1
NO|1493|EPI_ISL_417488|2020-02-29	1
NO|1526|EPI_ISL_417485|2020-03-02	5
US|UT-00012|EPI_ISL_417960|2020-03-12	1
DRCC|81|EPI_ISL_417944|2020-03-18	0
UK|20124029802|EPI_ISL_418706|2020-03-17	1
UK|20124036902|EPI_ISL_418718|2020-03-18	1
DE|NRW-14|EPI_ISL_417459|2020-03-11	1
DE|NRW-21|EPI_ISL_417466|2020-03-14	5
DE|NRW-22|EPI_ISL_417467|2020-03-15	5
DE|NRW-12|EPI_ISL_417457|2020-03-10	5
DE|NRW-13|EPI_ISL_417458|2020-03-11	2
UK|20124021402|EPI_ISL_418704|2020-03-17	2
UK|20124020802|EPI_ISL_418702|2020-03-16	5
UK|20124049402|EPI_ISL_418723|2020-03-16	2
UK|20124097102|EPI_ISL_418734|2020-03-13	1
UK|20124095502|EPI_ISL_418729|2020-03-18	2
UK|20124030003|EPI_ISL_418707|2020-03-17	1
UK|20124020402|EPI_ISL_418701|2020-03-17	5
UK|PHWC-24006|EPI_ISL_418137|2020-03-15	1
UK|PHWC-240D9|EPI_ISL_418143|2020-03-14	1
US|WA-UW293|EPI_ISL_418078|2020-03-15	1
PT|PT0042|EPI_ISL_418027|2020-03-17	1
US|WA-UW283|EPI_ISL_418068|2020-03-14	0
US|WA-UW289|EPI_ISL_418074|2020-03-15	1
US|WA-UW294|EPI_ISL_418079|2020-03-15	1
IS|91|EPI_ISL_417873|2020-03-10	5
IS|52|EPI_ISL_417850|2020-03-05	5
IS|64|EPI_ISL_417856|2020-03-07	5
UK|PHWC-23D6A|EPI_ISL_418110|2020-03-13	1
US|CT-UW260|EPI_ISL_418045|2020-03-14	1
UK|PHWC-242C4|EPI_ISL_418163|2020-03-16	1
UK|PHWC-23FFB|EPI_ISL_418136|2020-03-15	1
UK|PHWC-24288|EPI_ISL_418159|2020-03-16	1
UK|PHWC-24279|EPI_ISL_418158|2020-03-16	1
UK|PHWC-2423D|EPI_ISL_418156|2020-03-16	1
PT|PT0036|EPI_ISL_418021|2020-03-16	1
PT|PT0035|EPI_ISL_418020|2020-03-16	1
IS|151|EPI_ISL_417801|2020-03-13	1
PT|PT0020|EPI_ISL_418005|2020-03-12	1
PT|PT0040|EPI_ISL_418025|2020-03-17	1
US|WA-UW287|EPI_ISL_418072|2020-03-15	0
US|CT-UW254|EPI_ISL_418039|2020-03-13	5
US|WA-UW296|EPI_ISL_418081|2020-03-15	5
US|MN-UW257|EPI_ISL_418042|2020-03-13	5
US|WA-UW269|EPI_ISL_418054|2020-03-16	0
US|WA-UW282|EPI_ISL_418067|2020-03-15	0
US|WA-UW288|EPI_ISL_418073|2020-03-15	5
US|MN-UW264|EPI_ISL_418049|2020-03-13	0
US|WA-UW268|EPI_ISL_418053|2020-03-16	0
US|CT-UW272|EPI_ISL_418057|2020-03-13	5
US|WA-UW252|EPI_ISL_418037|2020-03-16	0
US|MN-UW251|EPI_ISL_418036|2020-03-13	5
UK|PHWC-24121|EPI_ISL_418147|2020-03-14	1
UK|PHWC-240E8|EPI_ISL_418144|2020-03-14	1
US|WA-UW291|EPI_ISL_418076|2020-03-15	5
SK|SK-BMC5|EPI_ISL_417879|2020-03-06	5
SK|SK-BMC2|EPI_ISL_417878|2020-03-07	5
IS|63|EPI_ISL_417855|2020-03-07	5
IS|90|EPI_ISL_417872|2020-03-10	5
US|CT-UW259|EPI_ISL_418044|2020-03-14	0
PT|PT0037|EPI_ISL_418022|2020-03-15	5
IS|6|EPI_ISL_417854|2020-03-13	5
IS|59|EPI_ISL_417853|2020-03-06	5
PT|PT0021|EPI_ISL_418006|2020-03-13	5
PT|PT0019|EPI_ISL_418004|2020-03-12	2
IS|15|EPI_ISL_417800|2020-03-02	2
IS|153|EPI_ISL_417802|2020-03-13	2
IS|97|EPI_ISL_417876|2020-03-10	2
IS|56|EPI_ISL_417852|2020-03-06	2
IS|82|EPI_ISL_417867|2020-03-09	2
PT|PT0038|EPI_ISL_418023|2020-03-17	2
PT|PT0023|EPI_ISL_418008|2020-03-13	2
PT|PT0034|EPI_ISL_418019|2020-03-15	2
PT|PT0022|EPI_ISL_418007|2020-03-13	2
PT|PT0028|EPI_ISL_418013|2020-03-07	2
PT|PT0016|EPI_ISL_418001|2020-03-10	2
PT|PT0026|EPI_ISL_418011|2020-03-04	2
PT|PT0030|EPI_ISL_418015|2020-03-09	2
PT|PT0029|EPI_ISL_418014|2020-03-09	2
PT|PT0031|EPI_ISL_418016|2020-03-10	2
PT|PT0033|EPI_ISL_418018|2020-03-16	2
PT|PT0017|EPI_ISL_418002|2020-03-11	2
US|CT-UW271|EPI_ISL_418056|2020-03-13	2
PT|PT0024|EPI_ISL_418009|2020-03-15	0
PT|PT0039|EPI_ISL_418024|2020-03-17	5
SK|SK-BMC1|EPI_ISL_417877|2020-03-06	5
IS|156|EPI_ISL_417803|2020-03-13	5
IS|53|EPI_ISL_417851|2020-03-05	5
PT|PT0025|EPI_ISL_418010|2020-03-03	5
PT|PT0027|EPI_ISL_418012|2020-03-06	5
PT|PT0032|EPI_ISL_418017|2020-03-16	5
PT|PT0018|EPI_ISL_418003|2020-03-10	5
US|WA-UW274|EPI_ISL_418059|2020-03-13	1
US|WA-UW295|EPI_ISL_418080|2020-03-15	1
IS|9|EPI_ISL_417871|2020-03-11	1
US|WA-UW297|EPI_ISL_418082|2020-03-15	1
US|WA-UW277|EPI_ISL_418062|2020-03-14	1
US|WA-UW265|EPI_ISL_418050|2020-03-16	1
US|WA-UW245|EPI_ISL_418030|2020-03-16	1
US|WA-UW261|EPI_ISL_418046|2020-03-16	1
US|WA-UW279|EPI_ISL_418064|2020-03-15	1
US|WA-UW244|EPI_ISL_418029|2020-03-16	1
US|WA-UW285|EPI_ISL_418070|2020-03-14	1
US|WA-UW262|EPI_ISL_418047|2020-03-16	1
US|WA-UW253|EPI_ISL_418038|2020-03-15	1
US|WA-UW270|EPI_ISL_418055|2020-03-14	1
US|WA-UW292|EPI_ISL_418077|2020-03-15	1
UK|PHWC-24024|EPI_ISL_418139|2020-03-16	5
IS|95|EPI_ISL_417874|2020-03-10	5
IS|66|EPI_ISL_417857|2020-03-07	5
UK|PHWC-2422E|EPI_ISL_418155|2020-03-16	1
UK|PHWC-2419A|EPI_ISL_418151|2020-03-16	1
UK|PHWC-240F7|EPI_ISL_418145|2020-03-14	1
IS|96|EPI_ISL_417875|2020-03-10	5
UK|PHWC-23E2B|EPI_ISL_418117|2020-03-14	1
UK|PHWC-2415E|EPI_ISL_418149|2020-03-16	1
US|CT-UW273|EPI_ISL_418058|2020-03-13	5
US|WA-UW248|EPI_ISL_418033|2020-03-16	5
US|WA-UW247|EPI_ISL_418032|2020-03-16	5
US|CT-UW258|EPI_ISL_418043|2020-03-14	2
US|WA-UW286|EPI_ISL_418071|2020-03-15	1
US|WA-UW284|EPI_ISL_418069|2020-03-14	1
US|WA-UW290|EPI_ISL_418075|2020-03-15	1
US|MN-UW243|EPI_ISL_418028|2020-03-13	5
US|WA-UW281|EPI_ISL_418066|2020-03-14	1
US|WA-UW249|EPI_ISL_418034|2020-03-16	1
US|WA-UW255|EPI_ISL_418040|2020-03-16	1
US|UNKNOWN-UW276|EPI_ISL_418061|2020-03-13	1
AU|VIC107|EPI_ISL_419720|2020-03-17	5
AU|VIC61|EPI_ISL_419773|2020-03-13	1
AU|VIC121|EPI_ISL_419723|2020-03-18	1
AU|VIC116|EPI_ISL_419721|2020-03-19	1
AU|VIC164|EPI_ISL_419861|2020-03-18	0
AU|VIC118|EPI_ISL_419719|2020-03-20	1
AU|VIC24|EPI_ISL_419739|2020-03-09	1
AU|VIC76|EPI_ISL_419788|2020-03-14	1
AU|VIC119|EPI_ISL_419726|2020-03-19	5
AU|VIC63|EPI_ISL_419775|2020-03-13	5
AU|VIC37|EPI_ISL_419754|2020-03-11	2
AU|VIC13|EPI_ISL_419733|2020-01-31	1
AU|VIC120|EPI_ISL_419722|2020-03-19	1
AU|VIC64|EPI_ISL_419778|2020-03-13	5
AU|VIC75|EPI_ISL_419787|2020-03-14	5
AU|VIC123|EPI_ISL_419731|2020-03-20	4
AU|VIC151|EPI_ISL_419848|2020-03-17	1
US|VA-DCLS-0014|EPI_ISL_419708|2020-03-12	5
AU|VIC168|EPI_ISL_419865|2020-03-18	5
AU|VIC147|EPI_ISL_419844|2020-03-17	5
ES|PaisVasco201602|EPI_ISL_419709|2020-03-04	1
AU|VIC137|EPI_ISL_419830|2020-03-22	0
US|NY-NYUMC39|EPI_ISL_419700|2020-03-18	5
US|NY-NYUMC44|EPI_ISL_419705|2020-03-18	5
US|NY-NYUMC43|EPI_ISL_419704|2020-03-18	5
US|NY-NYUMC42|EPI_ISL_419703|2020-03-18	5
AU|VIC149|EPI_ISL_419846|2020-03-17	0
AU|VIC170|EPI_ISL_419867|2020-03-18	0
AU|VIC166|EPI_ISL_419863|2020-03-18	5
AU|VIC143|EPI_ISL_419840|2020-03-16	2
AU|VIC22|EPI_ISL_419742|2020-03-09	5
AU|VIC142|EPI_ISL_419839|2020-03-16	5
AU|VIC141|EPI_ISL_419838|2020-03-16	5
US|VA-DCLS-0016|EPI_ISL_419710|2020-03-12	0
AU|VIC29|EPI_ISL_419748|2020-03-10	2
AU|VIC135|EPI_ISL_419828|2020-03-22	2
AU|VIC109|EPI_ISL_419718|2020-03-18	2
AU|VIC52|EPI_ISL_419768|2020-03-12	2
US|VA-DCLS-0020|EPI_ISL_419712|2020-03-10	5
US|VA-DCLS-0012|EPI_ISL_419706|2020-03-10	5
AU|VIC136|EPI_ISL_419829|2020-03-22	5
AU|VIC62|EPI_ISL_419774|2020-03-13	5
AU|VIC44|EPI_ISL_419767|2020-03-11	5
AU|VIC54|EPI_ISL_419770|2020-03-12	5
AU|VIC39|EPI_ISL_419757|2020-03-11	5
AU|VIC50|EPI_ISL_419766|2020-03-12	5
AU|VIC148|EPI_ISL_419845|2020-03-17	5
AU|VIC49|EPI_ISL_419764|2020-03-12	5
AU|VIC167|EPI_ISL_419864|2020-03-18	5
AU|VIC128|EPI_ISL_419730|2020-03-20	2
AU|VIC163|EPI_ISL_419860|2020-03-18	2
AU|VIC43|EPI_ISL_419763|2020-03-11	2
AU|VIC144|EPI_ISL_419841|2020-03-17	2
AU|VIC38|EPI_ISL_419756|2020-03-11	0
AU|VIC114|EPI_ISL_419725|2020-03-18	5
AU|VIC48|EPI_ISL_419762|2020-03-12	5
AU|VIC31|EPI_ISL_419750|2020-03-10	5
AU|VIC126|EPI_ISL_419728|2020-03-20	1
AU|VIC60|EPI_ISL_419772|2020-03-13	1
AU|VIC165|EPI_ISL_419862|2020-03-18	1
AU|VIC138|EPI_ISL_419834|2020-02-23	1
US|VA-DCLS-0017|EPI_ISL_419711|2020-03-11	1
AU|VIC67|EPI_ISL_419781|2020-03-13	1
AU|VIC40|EPI_ISL_419758|2020-03-11	1
AU|VIC20|EPI_ISL_419741|2020-03-08	1
AU|VIC139|EPI_ISL_419836|2020-03-15	1
AU|VIC111|EPI_ISL_419715|2020-03-18	1
AU|VIC69|EPI_ISL_419783|2020-03-13	1
AU|VIC28|EPI_ISL_419747|2020-03-10	1
AU|VIC56|EPI_ISL_419777|2020-03-12	1
AU|VIC86|EPI_ISL_419796|2020-03-15	1
AU|VIC32|EPI_ISL_419751|2020-03-10	1
AU|VIC150|EPI_ISL_419847|2020-03-17	1
AU|VIC108|EPI_ISL_419714|2020-03-18	1
AU|VIC117|EPI_ISL_419727|2020-03-19	1
AU|VIC35|EPI_ISL_419755|2020-03-10	1
AU|VIC73|EPI_ISL_419785|2020-03-14	1
AU|VIC53|EPI_ISL_419769|2020-03-12	1
AU|VIC27|EPI_ISL_419746|2020-03-10	1
AU|VIC85|EPI_ISL_419795|2020-03-15	1
AU|VIC17|EPI_ISL_419736|2020-03-07	1
AU|VIC33|EPI_ISL_419752|2020-03-10	1
AU|VIC77|EPI_ISL_419789|2020-03-14	1
AU|VIC127|EPI_ISL_419729|2020-03-20	1
AU|VIC21|EPI_ISL_419740|2020-03-09	1
AU|VIC18|EPI_ISL_419737|2020-03-07	1
AU|VIC47|EPI_ISL_419759|2020-03-12	1
US|VA-DCLS-0021|EPI_ISL_419713|2020-03-11	1
AU|VIC41|EPI_ISL_419760|2020-03-11	1
AU|VIC23|EPI_ISL_419743|2020-03-09	1
AU|VIC36|EPI_ISL_419765|2020-03-10	1
AU|VIC79|EPI_ISL_419791|2020-03-14	1
AU|VIC70|EPI_ISL_419786|2020-03-13	1
AU|VIC115|EPI_ISL_419717|2020-03-19	1
AU|VIC57|EPI_ISL_419779|2020-03-12	1
AU|VIC110|EPI_ISL_419716|2020-03-18	1
AU|VIC68|EPI_ISL_419782|2020-03-13	1
AU|VIC145|EPI_ISL_419842|2020-03-17	1
AU|VIC87|EPI_ISL_419797|2020-03-15	1
AU|NT05|EPI_ISL_419835|2020-02-24	1
AU|VIC81|EPI_ISL_419793|2020-03-14	1
AU|VIC152|EPI_ISL_419849|2020-03-17	1
AU|VIC169|EPI_ISL_419866|2020-03-18	1
AU|VIC34|EPI_ISL_419753|2020-03-10	1
AU|VIC66|EPI_ISL_419780|2020-03-13	1
AU|VIC58|EPI_ISL_419784|2020-03-12	1
AU|VIC25|EPI_ISL_419744|2020-03-10	1
AU|VIC146|EPI_ISL_419843|2020-03-17	1
AU|VIC55|EPI_ISL_419776|2020-03-12	1
AU|VIC82|EPI_ISL_419794|2020-03-14	1
AU|VIC80|EPI_ISL_419792|2020-03-14	1
AU|VIC88|EPI_ISL_419798|2020-03-15	1
AU|VIC172|EPI_ISL_419869|2020-03-18	1
AU|VIC42|EPI_ISL_419761|2020-03-11	1
AU|VIC59|EPI_ISL_419771|2020-03-13	1
AU|NT02|EPI_ISL_419832|2020-02-21	1
AU|VIC30|EPI_ISL_419749|2020-03-10	1
AU|VIC26|EPI_ISL_419745|2020-03-10	1
AU|NT01|EPI_ISL_419831|2020-02-21	1
AU|VIC181|EPI_ISL_419878|2020-03-19	1
AU|VIC95|EPI_ISL_419806|2020-03-16	5
AU|VIC193|EPI_ISL_419889|2020-03-19	1
AU|VIC104|EPI_ISL_419818|2020-03-17	5
AU|VIC173|EPI_ISL_419870|2020-03-18	1
AU|VIC189|EPI_ISL_419885|2020-03-19	1
AU|VIC130|EPI_ISL_419823|2020-03-21	1
AU|VIC195|EPI_ISL_419891|2020-03-19	0
AU|VIC202|EPI_ISL_419897|2020-03-19	5
AU|VIC90|EPI_ISL_419801|2020-03-15	2
AU|VIC134|EPI_ISL_419827|2020-03-22	2
AU|VIC97|EPI_ISL_419808|2020-03-16	1
US|TX_2020|EPI_ISL_419561|2020-02-29	1
US|GA_2741|EPI_ISL_419556|2020-02-29	1
LU|LNS0641910|EPI_ISL_419566|2020-03-05	1
US|OR_2656|EPI_ISL_419558|2020-02-27	1
US|WA_5030|EPI_ISL_419555|2020-02-27	1
US|CA_2602|EPI_ISL_419554|2020-02-26	1
UK|PHWC-24D87|EPI_ISL_419508|2020-03-20	1
AU|VIC103|EPI_ISL_419814|2020-03-17	1
AU|VIC100|EPI_ISL_419812|2020-03-16	1
AU|VIC112|EPI_ISL_419821|2020-03-18	1
AU|VIC51|EPI_ISL_419826|2020-03-12	1
AU|VIC159|EPI_ISL_419856|2020-03-18	1
AU|VIC162|EPI_ISL_419859|2020-03-18	1
AU|VIC94|EPI_ISL_419805|2020-03-16	1
AU|VIC46|EPI_ISL_419816|2020-03-11	1
AU|VIC160|EPI_ISL_419857|2020-03-18	1
AU|VIC204|EPI_ISL_419899|2020-03-19	1
AU|VIC188|EPI_ISL_419884|2020-03-19	1
AU|VIC180|EPI_ISL_419877|2020-03-19	1
AU|VIC89|EPI_ISL_419800|2020-03-15	0
AU|VIC158|EPI_ISL_419855|2020-03-18	5
AU|VIC175|EPI_ISL_419872|2020-03-18	5
AU|VIC91|EPI_ISL_419804|2020-03-15	5
AU|VIC98|EPI_ISL_419810|2020-03-16	5
AU|VIC155|EPI_ISL_419852|2020-03-17	5
AU|VIC113|EPI_ISL_419822|2020-03-18	5
AU|VIC174|EPI_ISL_419871|2020-03-18	5
AU|VIC106|EPI_ISL_419820|2020-03-17	0
AU|VIC154|EPI_ISL_419851|2020-03-17	5
AU|VIC105|EPI_ISL_419819|2020-03-17	5
AU|VIC192|EPI_ISL_419888|2020-03-19	5
AU|VIC92|EPI_ISL_419809|2020-03-15	5
AU|VIC185|EPI_ISL_419881|2020-03-19	5
AU|VIC184|EPI_ISL_419880|2020-03-19	5
AU|VIC201|EPI_ISL_419896|2020-03-19	5
AU|VIC196|EPI_ISL_419892|2020-03-19	5
AU|VIC99|EPI_ISL_419811|2020-03-16	0
AU|VIC198|EPI_ISL_419894|2020-03-19	5
AU|VIC157|EPI_ISL_419854|2020-03-17	0
AU|VIC153|EPI_ISL_419850|2020-03-17	2
AU|VIC191|EPI_ISL_419887|2020-03-19	2
AU|VIC190|EPI_ISL_419886|2020-03-19	2
AU|VIC197|EPI_ISL_419893|2020-03-19	2
AU|VIC199|EPI_ISL_419895|2020-03-19	2
AU|VIC178|EPI_ISL_419875|2020-03-18	2
AU|VIC156|EPI_ISL_419853|2020-03-17	2
AU|VIC45|EPI_ISL_419802|2020-03-11	2
AU|VIC176|EPI_ISL_419873|2020-03-18	1
AU|VIC84|EPI_ISL_419803|2020-03-14	1
AU|VIC203|EPI_ISL_419898|2020-03-19	1
AU|VIC194|EPI_ISL_419890|2020-03-19	1
AU|VIC171|EPI_ISL_419868|2020-03-18	1
AU|VIC187|EPI_ISL_419883|2020-03-19	1
AU|VIC186|EPI_ISL_419882|2020-03-19	1
LU|LNS0000001|EPI_ISL_419562|2020-02-29	5
LU|LNS3879580|EPI_ISL_419585|2020-03-14	5
LU|LNS8188502|EPI_ISL_419598|2020-03-14	5
LU|LNS5440244|EPI_ISL_419592|2020-03-15	5
LU|LNS1874423|EPI_ISL_419573|2020-03-11	0
LU|LNS7928872|EPI_ISL_419597|2020-03-15	5
LU|LNS7866283|EPI_ISL_419596|2020-03-12	2
LU|LNS7753431|EPI_ISL_419595|2020-03-12	5
LU|LNS4134806|EPI_ISL_419586|2020-03-14	5
LU|LNS2907333|EPI_ISL_419580|2020-03-12	5
AU|VIC131|EPI_ISL_419824|2020-03-21	5
LU|LNS6603085|EPI_ISL_419593|2020-03-16	5
LU|LNS2614631|EPI_ISL_419578|2020-03-08	0
US|FL_5091|EPI_ISL_419560|2020-02-28	2
US|FL_5125|EPI_ISL_419559|2020-02-28	2
US|GA_2742|EPI_ISL_419557|2020-02-29	2
LU|LNS2886370|EPI_ISL_419579|2020-03-14	0
LU|LNS0156959|EPI_ISL_419563|2020-03-12	5
LU|LNS1234709|EPI_ISL_419570|2020-03-12	5
LU|LNS7537751|EPI_ISL_419594|2020-03-16	5
US|RI_0520|EPI_ISL_419553|2020-02-28	0
LU|LNS0366116|EPI_ISL_419564|2020-03-15	0
LU|LNS3156434|EPI_ISL_419582|2020-03-13	5
LU|LNS4836560|EPI_ISL_419588|2020-03-16	5
LU|LNS3711853|EPI_ISL_419584|2020-03-13	5
LU|LNS5032431|EPI_ISL_419590|2020-03-11	5
LU|LNS3588186|EPI_ISL_419583|2020-03-15	0
LU|LNS4691488|EPI_ISL_419587|2020-03-11	0
LU|LNS0756270|EPI_ISL_419568|2020-03-14	5
LU|LNS4845603|EPI_ISL_419589|2020-03-15	0
AU|VIC177|EPI_ISL_419874|2020-03-18	1
AU|VIC183|EPI_ISL_419879|2020-03-19	2
AU|VIC102|EPI_ISL_419817|2020-03-16	1
AU|VIC101|EPI_ISL_419813|2020-03-16	1
LU|LNS5228153|EPI_ISL_419591|2020-03-14	5
LU|LNS0945359|EPI_ISL_419569|2020-03-07	1
LU|LNS8639502|EPI_ISL_419599|2020-03-16	5
DE|NRW-31|EPI_ISL_419548|2020-03-15	4
DE|NRW-35|EPI_ISL_419552|2020-03-16	1
DE|NRW-15|EPI_ISL_419532|2020-03-11	5
DE|NRW-16|EPI_ISL_419533|2020-03-11	1
DE|NRW-14|EPI_ISL_419531|2020-03-11	1
DE|NRW-13|EPI_ISL_419530|2020-03-11	2
DE|NRW-34|EPI_ISL_419551|2020-03-16	0
DE|NRW-33|EPI_ISL_419550|2020-03-16	0
DE|NRW-27|EPI_ISL_419544|2020-03-15	2
DE|NRW-28|EPI_ISL_419545|2020-03-15	5
DE|NRW-25|EPI_ISL_419542|2020-03-15	5
DE|NRW-32|EPI_ISL_419549|2020-03-15	5
DE|NRW-29|EPI_ISL_419546|2020-03-15	5
DE|NRW-12|EPI_ISL_419529|2020-03-10	5
DE|NRW-23|EPI_ISL_419540|2020-03-16	5
DE|NRW-26|EPI_ISL_419543|2020-03-15	5
DE|NRW-24|EPI_ISL_419541|2020-03-14	5
ES|Valencia19|EPI_ISL_419683|2020-03-08	1
ES|Valencia18|EPI_ISL_419682|2020-03-10	1
LU|LNS9627078|EPI_ISL_419604|2020-03-15	5
LU|LNS9512434|EPI_ISL_419603|2020-03-16	5
AT|CeMM0014|EPI_ISL_419667|2020-03-13	0
US|WI-GMF-00281|EPI_ISL_419652|2020-03-25	0
AT|CeMM0002|EPI_ISL_419655|2020-02-26	1
AU|VIC206|EPI_ISL_419901|2020-03-19	0
AT|CeMM0009|EPI_ISL_419662|2020-03-14	1
AT|CeMM0001|EPI_ISL_419654|2020-03-03	1
DE|NRW-17|EPI_ISL_419534|2020-03-11	1
DE|NRW-20|EPI_ISL_419537|2020-03-14	5
DE|NRW-18|EPI_ISL_419535|2020-03-13	5
DE|NRW-22|EPI_ISL_419539|2020-03-15	5
DE|NRW-21|EPI_ISL_419538|2020-03-14	5
DE|NRW-19|EPI_ISL_419536|2020-03-14	2
AU|VIC291|EPI_ISL_419982|2020-03-23	0
AU|VIC227|EPI_ISL_419922|2020-03-20	0
AU|VIC297|EPI_ISL_419988|2020-03-23	4
AU|VIC220|EPI_ISL_419915|2020-03-20	0
AU|VIC307|EPI_ISL_419998|2020-03-23	0
AU|VIC260|EPI_ISL_419953|2020-03-21	0
AU|VIC258|EPI_ISL_419951|2020-03-21	5
AU|VIC279|EPI_ISL_419972|2020-03-22	5
AU|VIC292|EPI_ISL_419983|2020-03-23	5
AU|VIC287|EPI_ISL_419978|2020-03-22	5
AU|VIC228|EPI_ISL_419923|2020-03-20	2
AU|VIC226|EPI_ISL_419921|2020-03-20	2
AU|VIC296|EPI_ISL_419987|2020-03-23	2
AU|VIC269|EPI_ISL_419962|2020-03-22	2
ES|Valencia17|EPI_ISL_419681|2020-03-10	5
AU|VIC259|EPI_ISL_419952|2020-03-21	5
AU|VIC308|EPI_ISL_419999|2020-03-23	5
AU|VIC298|EPI_ISL_419989|2020-03-23	5
AU|VIC216|EPI_ISL_419911|2020-03-20	5
AU|VIC263|EPI_ISL_419956|2020-03-21	5
AU|VIC302|EPI_ISL_419993|2020-03-23	0
AU|VIC264|EPI_ISL_419957|2020-03-22	0
AU|VIC261|EPI_ISL_419954|2020-03-21	5
LU|LNS9982497|EPI_ISL_419607|2020-03-14	5
LU|LNS9862689|EPI_ISL_419606|2020-03-11	5
LU|LNS9086704|EPI_ISL_419601|2020-03-15	5
LU|LNS9080444|EPI_ISL_419600|2020-03-13	5
AU|VIC303|EPI_ISL_419994|2020-03-23	0
AU|VIC267|EPI_ISL_419960|2020-03-22	5
AU|VIC306|EPI_ISL_419997|2020-03-23	5
AU|VIC224|EPI_ISL_419919|2020-03-20	5
AU|VIC207|EPI_ISL_419902|2020-03-19	5
AU|VIC289|EPI_ISL_419980|2020-03-22	5
AU|VIC266|EPI_ISL_419959|2020-03-22	5
AU|VIC274|EPI_ISL_419967|2020-03-22	0
AU|VIC275|EPI_ISL_419968|2020-03-22	5
AU|VIC273|EPI_ISL_419966|2020-03-22	5
AU|VIC283|EPI_ISL_419974|2020-03-22	0
AU|VIC286|EPI_ISL_419977|2020-03-22	5
AU|VIC285|EPI_ISL_419976|2020-03-22	5
AU|VIC300|EPI_ISL_419991|2020-03-23	0
AU|VIC284|EPI_ISL_419975|2020-03-22	5
AU|VIC278|EPI_ISL_419971|2020-03-22	0
AU|VIC257|EPI_ISL_419950|2020-03-21	0
AU|VIC254|EPI_ISL_419949|2020-03-21	0
AU|VIC270|EPI_ISL_419963|2020-03-22	5
AU|VIC271|EPI_ISL_419964|2020-03-22	5
AT|CeMM0020|EPI_ISL_419673|2020-03-22	0
ES|Valencia16|EPI_ISL_419680|2020-03-10	5
ES|Valencia13|EPI_ISL_419677|2020-03-09	5
AU|VIC209|EPI_ISL_419904|2020-03-20	1
AU|VIC276|EPI_ISL_419969|2020-03-22	1
AU|VIC223|EPI_ISL_419918|2020-03-20	1
AU|VIC225|EPI_ISL_419920|2020-03-20	1
SG|17|EPI_ISL_418992|2020-02-10	1
SG|3Clin|EPI_ISL_418994|2020-01-29	1
AU|VIC262|EPI_ISL_419955|2020-03-21	1
AU|VIC231|EPI_ISL_419926|2020-03-21	1
AU|VIC294|EPI_ISL_419985|2020-03-23	1
AU|VIC272|EPI_ISL_419965|2020-03-22	1
US|NY-NYUMC37|EPI_ISL_419698|2020-03-18	1
CN|ZJU-010|EPI_ISL_418990|2020-02-03	1
AU|VIC299|EPI_ISL_419990|2020-03-23	1
CN|ZJU-011|EPI_ISL_418991|2020-02-04	1
AU|VIC301|EPI_ISL_419992|2020-03-23	1
US|NY-NYUMC36|EPI_ISL_419697|2020-03-18	1
ES|Valencia11|EPI_ISL_419675|2020-03-20	1
AU|VIC280|EPI_ISL_419973|2020-03-22	1
AU|VIC305|EPI_ISL_419996|2020-03-23	1
AU|VIC268|EPI_ISL_419961|2020-03-22	1
AU|VIC208|EPI_ISL_419903|2020-03-20	1
AU|VIC215|EPI_ISL_419910|2020-03-20	1
AU|VIC288|EPI_ISL_419979|2020-03-22	1
AU|VIC222|EPI_ISL_419917|2020-03-20	1
AU|VIC265|EPI_ISL_419958|2020-03-22	1
AU|VIC205|EPI_ISL_419900|2020-03-19	1
AU|VIC229|EPI_ISL_419924|2020-03-21	1
AU|VIC293|EPI_ISL_419984|2020-03-23	1
US|NY-NYUMC35|EPI_ISL_419696|2020-03-18	1
SG|20|EPI_ISL_418993|2020-01-29	1
AU|VIC304|EPI_ISL_419995|2020-03-23	1
AU|VIC295|EPI_ISL_419986|2020-03-23	1
AU|VIC277|EPI_ISL_419970|2020-03-22	1
ES|Valencia15|EPI_ISL_419679|2020-03-02	1
ES|Valencia12|EPI_ISL_419676|2020-03-09	1
ES|Valencia14|EPI_ISL_419678|2020-03-09	1
LU|LNS9324837|EPI_ISL_419602|2020-03-12	5
US|WI-GMF-00466|EPI_ISL_419651|2020-03-29	0
AT|CeMM0007|EPI_ISL_419660|2020-03-13	5
AT|CeMM0005|EPI_ISL_419658|2020-03-06	1
AT|CeMM0019|EPI_ISL_419672|2020-03-19	2
AT|CeMM0018|EPI_ISL_419671|2020-03-19	2
AT|CeMM0003|EPI_ISL_419656|2020-02-26	2
AT|CeMM0017|EPI_ISL_419670|2020-03-16	5
AT|CeMM0021|EPI_ISL_419674|2020-03-24	5
AT|CeMM0012|EPI_ISL_419665|2020-03-10	5
AT|CeMM0013|EPI_ISL_419666|2020-03-11	5
AT|CeMM0008|EPI_ISL_419661|2020-03-10	0
AT|CeMM0016|EPI_ISL_419669|2020-03-16	0
AT|CeMM0011|EPI_ISL_419664|2020-03-23	5
AT|CeMM0006|EPI_ISL_419659|2020-03-10	5
US|VA-DCLS-0007|EPI_ISL_419258|2020-03-19	5
US|VA-DCLS-0006|EPI_ISL_419257|2020-03-19	5
HK|HKPU45-0502|EPI_ISL_419221|2020-02-11	1
HK|HKPU42-0302|EPI_ISL_419217|2020-02-10	1
HK|HKPU74-1302|EPI_ISL_419245|2020-02-22	1
HK|HKPU44-0102|EPI_ISL_419219|2020-02-10	1
HK|HKPU54-0302|EPI_ISL_419226|2020-02-13	1
FR|IDF3235|EPI_ISL_420064|2020-03-23	0
HK|HKPU40-2801|EPI_ISL_419215|2020-02-10	1
HK|HKPU39-3001|EPI_ISL_419214|2020-02-10	1
HK|HKPU41-0802|EPI_ISL_419216|2020-02-10	1
HK|HKPU83-1702|EPI_ISL_419247|2020-02-24	1
HK|HKPU89-2502|EPI_ISL_419250|2020-02-26	1
HK|HKPU64-1202|EPI_ISL_419232|2020-02-19	1
BE|UGent-11|EPI_ISL_419259|2020-03-24	1
HK|HKPU48-0202|EPI_ISL_419222|2020-02-11	1
HK|HKPU52-3101|EPI_ISL_419224|2020-02-13	1
HK|HKPU63-1402|EPI_ISL_419231|2020-02-19	1
HK|HKPU60-0802|EPI_ISL_419228|2020-02-17	1
FR|IDF2849|EPI_ISL_420047|2020-03-17	5
ES|Madrid201709|EPI_ISL_419236|2020-03-07	5
SN|370|EPI_ISL_420072|2020-03-18	5
SN|620|EPI_ISL_420078|2020-03-20	1
US|VA-DCLS-0010|EPI_ISL_419262|2020-03-09	1
ES|PaisVasco201493|EPI_ISL_419238|2020-03-05	1
ES|PaisVasco201607|EPI_ISL_419240|2020-03-03	1
ES|LaRioja201575|EPI_ISL_419234|2020-03-03	1
ES|Canarias201495|EPI_ISL_419233|2020-03-04	1
US|VA-DCLS-0011|EPI_ISL_419263|2020-03-10	1
ES|Andalucia201617|EPI_ISL_419230|2020-03-05	1
ES|Madrid201738|EPI_ISL_419237|2020-03-07	1
IT|INMI7|EPI_ISL_419255|2020-03-23	0
SN|306|EPI_ISL_420069|2020-03-17	1
US|VA-DCLS-0005|EPI_ISL_419256|2020-03-16	0
FR|GE2843|EPI_ISL_420045|2020-03-17	0
FR|IDF2936|EPI_ISL_420048|2020-03-18	5
FR|HF2948|EPI_ISL_420050|2020-03-19	0
FR|BFC2709|EPI_ISL_420038|2020-03-17	5
FR|IDF3230|EPI_ISL_420063|2020-03-22	5
FR|IDF2792|EPI_ISL_420043|2020-03-18	2
ES|Madrid201706|EPI_ISL_419235|2020-03-07	5
FR|ARA11980|EPI_ISL_419174|2020-03-20	5
FR|ARA10552|EPI_ISL_419168|2020-03-17	5
US|VA-DCLS-0008|EPI_ISL_419260|2020-03-08	5
US|VA-DCLS-0009|EPI_ISL_419261|2020-03-09	5
FR|IDF2848|EPI_ISL_420046|2020-03-17	5
FR|GE2720|EPI_ISL_420039|2020-03-12	5
FR|IDF3165|EPI_ISL_420059|2020-03-21	5
FR|GE2722|EPI_ISL_420040|2020-03-12	5
FR|HF2797|EPI_ISL_420044|2020-03-18	5
IT|INMI6|EPI_ISL_419254|2020-03-23	5
FR|IDF3212|EPI_ISL_420061|2020-03-23	5
SN|315|EPI_ISL_420070|2020-03-17	0
DZ|G0860_2262|EPI_ISL_420037|2020-03-02	5
FR|IDF3170|EPI_ISL_420060|2020-03-20	5
FR|HF2946|EPI_ISL_420049|2020-03-19	5
FR|HF2748|EPI_ISL_420041|2020-03-17	5
SN|618|EPI_ISL_420077|2020-03-20	1
FR|IDF2768|EPI_ISL_420042|2020-03-17	5
SN|611|EPI_ISL_420076|2020-03-20	5
[truncated: 43,495 more rows]

## Sheet: Supplementary Data 4
seqId	Cluster	seqId	Cluster	seqId	Cluster	seqId	Cluster
US|CA-MG0987|EPI_ISL_416457|2020-03-18	A	US|MN25-MDH25|EPI_ISL_417192|2020-03-12	B	US|NY1-PV08001|EPI_ISL_414476|2020-02-29	C	US|CA-PC101P|EPI_ISL_414648|2020-03-08	D
US|UPHL-05|EPI_ISL_415543|2020-03-09	A	US|MN29-MDH29|EPI_ISL_417196|2020-03-11	B	US|CA-CDPH-UC3|EPI_ISL_413559|2020-02-27	C	US|WA-UW60|EPI_ISL_415625|2020-03-10	D
US|UPHL-06|EPI_ISL_415544|2020-03-09	A	US|WI-GMF-00018|EPI_ISL_418184|2020-03-18	B	US|WA-UW21|EPI_ISL_414369|2020-03-05	C	US|WA-UW73|EPI_ISL_415601|2020-03-10	D
US|WA-UW69|EPI_ISL_415597|2020-03-10	A	US|WI-GMF-00232|EPI_ISL_418188|2020-03-23	B	US|WA-UW41|EPI_ISL_415606|2020-03-10	C	US|WI-08|EPI_ISL_417202|2020-03-21	D
US|WI-10|EPI_ISL_417204|2020-03-21	A	US|WA-UW322|EPI_ISL_418889|2020-03-16	B	US|WA-UW19|EPI_ISL_414367|2020-03-05	C	US|NY-NYUMC14|EPI_ISL_418199|2020-03-17	D
US|NY-NYUMC15|EPI_ISL_418200|2020-03-17	A	US|WI-24|EPI_ISL_417512|2020-03-15	B	US|WA-UW30|EPI_ISL_414617|2020-03-09	C	US|WI-17|EPI_ISL_417517|2020-03-13	D
US|NY-NYUMC19|EPI_ISL_418204|2020-03-17	A	US|WI-16|EPI_ISL_417509|2020-03-14	B	US|WA-UW48|EPI_ISL_415613|2020-03-10	C	US|WI-13|EPI_ISL_417516|2020-03-15	D
US|NY-NYUMC12|EPI_ISL_418197|2020-03-15	A	US|WA-UW230|EPI_ISL_417379|2020-03-15	B	US|WA-UW49|EPI_ISL_415614|2020-03-10	C	US|WI-18|EPI_ISL_417515|2020-03-17	D
US|NY-NYUMC8|EPI_ISL_418193|2020-03-17	A	US|WA-UW194|EPI_ISL_417343|2020-03-13	B	US|CA7|EPI_ISL_411954|2020-02-06	C	US|WI-14|EPI_ISL_417513|2020-03-16	D
US|NY-NYUMC13|EPI_ISL_418198|2020-03-17	A	US|CT-UW213|EPI_ISL_417362|2020-03-13	B	US|WA-UW31|EPI_ISL_414618|2020-03-08	C	US|WI-21|EPI_ISL_417508|2020-03-16	D
US|NY-NYUMC7|EPI_ISL_418192|2020-03-16	A	US|CZB-RR057-014|EPI_ISL_417938|2020-03-18	B	US|WA-UW15|EPI_ISL_414363|2020-03-04	C	US|NY-NYUMC27|EPI_ISL_418973|2020-03-17	D
US|NY-NYUMC11|EPI_ISL_418196|2020-03-14	A	US|CZB-RR057-007|EPI_ISL_417933|2020-03-18	B	US|WA1|EPI_ISL_404895|2020-01-19	C	US|WA-UW227|EPI_ISL_417376|2020-03-15	D
US|NY-NYUMC18|EPI_ISL_418203|2020-03-17	A	US|CT-UW271|EPI_ISL_418056|2020-03-13	B	US|WA1-F6|EPI_ISL_407215|2020-01-25	C	US|UT-00023|EPI_ISL_418965|2020-03-11	D
US|WA-UW307|EPI_ISL_418875|2020-03-16	A	US|CT-UW258|EPI_ISL_418043|2020-03-14	B	US|WA1-A12|EPI_ISL_407214|2020-01-25	C	US|CT-UW224|EPI_ISL_417373|2020-03-13	D
US|CT-UW328|EPI_ISL_418895|2020-03-14	A	US|FL_5091|EPI_ISL_419560|2020-02-28	B	US|WA6-UW3|EPI_ISL_413457|2020-02-29	C	US|WA-UW210|EPI_ISL_417359|2020-03-14	D
US|WI-12|EPI_ISL_417506|2020-03-16	A	US|FL_5125|EPI_ISL_419559|2020-02-28	B	US|WA18-UW14|EPI_ISL_413653|2020-03-05	C	US|MN46-MDH46|EPI_ISL_417493|2020-03-13	D
US|WI-11|EPI_ISL_417505|2020-03-15	A	US|GA_2742|EPI_ISL_419557|2020-02-29	B	US|WA12-UW8|EPI_ISL_413563|2020-03-03	C	US|MN48-MDH48|EPI_ISL_417495|2020-03-13	D
US|MN58-MDH58|EPI_ISL_417502|2020-03-14	A	US|WI-GMF-00281|EPI_ISL_419652|2020-03-25	B	US|UPHL-03|EPI_ISL_415541|2020-03-09	C	US|UT-00032|EPI_ISL_417974|2020-03-19	D
US|IL-UW351|EPI_ISL_418918|2020-03-13	A	US|WI-GMF-00466|EPI_ISL_419651|2020-03-29	B	US|UPHL-04|EPI_ISL_415542|2020-03-09	C	US|MN36-MDH36|EPI_ISL_417473|2020-03-13	D
US|WA-UW356|EPI_ISL_418923|2020-03-16	A	US|AZ_4811|EPI_ISL_420784|2020-03-02	B	US|WA7-UW4|EPI_ISL_413458|2020-03-01	C	US|CZB-RR057-015|EPI_ISL_417939|2020-03-18	D
US|WA-UW365|EPI_ISL_418932|2020-03-16	A	US|NY-NYUMC75|EPI_ISL_420591|2020-03-18	B	US|CA-CDPH-UC9|EPI_ISL_413928|2020-03-05	C	US|WA-UW240|EPI_ISL_417454|2020-03-14	D
US|WA-UW362|EPI_ISL_418929|2020-03-17	A	US|GA_1299|EPI_ISL_420787|2020-03-03	B	US|MN3-MDH3|EPI_ISL_414590|2020-03-09	C	US|MN32-MDH32|EPI_ISL_417470|2020-03-12	D
US|IL-UW352|EPI_ISL_418919|2020-03-13	A	US|NY-NYUMC71|EPI_ISL_420587|2020-03-18	B	US|WA-S11|EPI_ISL_416466|2020-03-03	C	US|MN35-MDH35|EPI_ISL_417472|2020-03-12	D
US|WA-UW366|EPI_ISL_418933|2020-03-17	A	US|FL_6318|EPI_ISL_420785|2020-03-02	B	US|WA-UW26|EPI_ISL_414595|2020-03-05	C	US|WA-UW283|EPI_ISL_418068|2020-03-14	D
US|WI-19|EPI_ISL_417510|2020-03-16	A	US|NY-NYUMC54|EPI_ISL_420309|2020-03-19	B	US|WA15-UW11|EPI_ISL_413650|2020-03-05	C	US|WA-UW287|EPI_ISL_418072|2020-03-15	D
US|NY-NYUMC34|EPI_ISL_418980|2020-03-17	A	US|NY-PV08122|EPI_ISL_421351|2020-03-11	B	US|WA16-UW12|EPI_ISL_413651|2020-03-05	C	US|WA-UW269|EPI_ISL_418054|2020-03-16	D
US|NY-NYUMC33|EPI_ISL_418979|2020-03-17	A	US|NY-PV08123|EPI_ISL_421352|2020-03-14	B	US|WA-UW18|EPI_ISL_414366|2020-03-05	C	US|WA-UW282|EPI_ISL_418067|2020-03-15	D
US|UT-00019|EPI_ISL_418962|2020-03-13	A	US|MN128-MDH128|EPI_ISL_421684|2020-03-16	B	US|WA-S10|EPI_ISL_416465|2020-02-29	C	US|MN-UW264|EPI_ISL_418049|2020-03-13	D
US|UT-00022|EPI_ISL_418964|2020-03-14	A	US|OSUP0109|EPI_ISL_421660|2020-04-01	B	US|WA-UW64|EPI_ISL_415592|2020-03-10	C	US|WA-UW268|EPI_ISL_418053|2020-03-16	D
US|UT-00025|EPI_ISL_418967|2020-03-11	A	US|NY-PV09075|EPI_ISL_421621|2020-03-20	B	US|CA1|EPI_ISL_406034|2020-01-23	C	US|CT-UW272|EPI_ISL_418057|2020-03-13	D
US|CT-UW223|EPI_ISL_417372|2020-03-13	A	US|NY-PV09116|EPI_ISL_422492|2020-03-19	B	US|IL2|EPI_ISL_410045|2020-01-28	C	US|WA-UW252|EPI_ISL_418037|2020-03-16	D
US|WA-UW233|EPI_ISL_417382|2020-03-15	A	US|NY-PV09182|EPI_ISL_422541|2020-03-19	B	US|IL1|EPI_ISL_404253|2020-01-21	C	US|CT-UW259|EPI_ISL_418044|2020-03-14	D
US|NY-NYUMC26|EPI_ISL_418972|2020-03-17	A	US|WA-UW-1586|EPI_ISL_423013|2020-03-19	B	US|CruiseA-24|EPI_ISL_414483|2020-02-17	C	US|NY-NYUMC39|EPI_ISL_419700|2020-03-18	D
US|NY-NYUMC32|EPI_ISL_418978|2020-03-17	A	US|WA-UW-1775|EPI_ISL_424257|2020-03-22	B	US|WI1|EPI_ISL_408670|2020-01-31	C	US|VA-DCLS-0016|EPI_ISL_419710|2020-03-12	D
US|NY-NYUMC30|EPI_ISL_418976|2020-03-17	A	US|WA-UW-1552|EPI_ISL_423015|2020-03-19	B	US|CruiseA-23|EPI_ISL_414482|2020-02-18	C	US|VA-DCLS-0020|EPI_ISL_419712|2020-03-10	D
US|NY-NYUMC28|EPI_ISL_418974|2020-03-17	A	US|WA-UW-1917|EPI_ISL_424332|2020-03-22	B	US|CruiseA-21|EPI_ISL_414480|2020-02-21	C	US|VA-DCLS-0012|EPI_ISL_419706|2020-03-10	D
US|NY-NYUMC29|EPI_ISL_418975|2020-03-17	A	US|AZ-ASU2923|EPI_ISL_424669|2020-03-16	B	US|TX1|EPI_ISL_411956|2020-02-11	C	US|RI_0520|EPI_ISL_419553|2020-02-28	D
US|WA-UW196|EPI_ISL_417345|2020-03-13	A	US|MO_4470|EPI_ISL_424870|2020-03-06	B	US|MA1|EPI_ISL_409067|2020-01-29	C	US|VA-DCLS-0005|EPI_ISL_419256|2020-03-16	D
US|WA-UW192|EPI_ISL_417341|2020-03-13	A	US|GA_1621|EPI_ISL_424858|2020-03-04	B	US|CruiseA-26|EPI_ISL_414485|2020-02-24	C	US|VA-DCLS-0009|EPI_ISL_419261|2020-03-09	D
US|CA-CDPH-UC26|EPI_ISL_417330|2020-03-13	A	US|WA-UW-2137|EPI_ISL_426094|2020-03-24	B	US|CA3|EPI_ISL_408008|2020-01-29	C	US|UT-00290|EPI_ISL_420810|2020-03-27	D
US|MN45-MDH45|EPI_ISL_417492|2020-03-13	A	US|WA-UW-2180|EPI_ISL_426106|2020-03-24	B	US|CA4|EPI_ISL_408009|2020-01-29	C	US|TX_2967|EPI_ISL_420798|2020-03-01	D
US|MN31-MDH31|EPI_ISL_417469|2020-03-12	A	US|WI-GMF-00921|EPI_ISL_426160|2020-04-03	B	US|AZ1|EPI_ISL_406223|2020-01-22	C	US|NY-NYUMC74|EPI_ISL_420590|2020-03-18	D
US|MN52-MDH52|EPI_ISL_417497|2020-03-13	A	US|WI-GMF-00986|EPI_ISL_426159|2020-04-06	B	US|CruiseA-14|EPI_ISL_413619|2020-02-25	C	US|NY-NYUMC62|EPI_ISL_420577|2020-03-18	D
US|MN55-MDH55|EPI_ISL_417499|2020-03-13	A	US|NY-NYUMC171|EPI_ISL_426626|2020-04-01	B	US|CruiseA-6|EPI_ISL_413611|2020-02-21	C	US|NY-NYUMC66|EPI_ISL_420581|2020-03-18	D
US|WA-UW193|EPI_ISL_417342|2020-03-13	A	US|ID-UW-4462|EPI_ISL_427171|2020-03-29	B	US|CruiseA-7|EPI_ISL_413612|2020-02-17	C	US|TX_2817|EPI_ISL_420797|2020-03-01	D
US|WA-UW203|EPI_ISL_417352|2020-03-12	A	US|VA-DCLS-0065|EPI_ISL_426472|2020-04-03	B	US|CA5|EPI_ISL_408010|2020-01-29	C	US|RI_0556|EPI_ISL_420795|2020-03-01	D
US|UT-00034|EPI_ISL_417977|2020-03-20	A	US|VA-DCLS-0066|EPI_ISL_426473|2020-04-03	B	US|CruiseA-4|EPI_ISL_413609|2020-02-21	C	US|NY-NYUMC52|EPI_ISL_420307|2020-03-19	D
US|WA-UW237|EPI_ISL_417451|2020-03-14	A	US|VA-DCLS-0067|EPI_ISL_426474|2020-04-03	B	US|CruiseA-2|EPI_ISL_413607|2020-02-18	C	US|NY-NYUMC49|EPI_ISL_420300|2020-03-18	D
US|MN43-MDH43|EPI_ISL_417479|2020-03-12	A	US|AZ-TG271856|EPI_ISL_426538|2020-03-19	B	US|CruiseA-1|EPI_ISL_413606|2020-02-17	C	US|AK-PHL06|EPI_ISL_420305|2020-03-16	D
US|WA-UW241|EPI_ISL_417455|2020-03-14	A	US|AZ-TG268350|EPI_ISL_426506|2020-03-17	B	US|UPHL-01|EPI_ISL_415539|2020-03-09	C	US|AK-PHL03|EPI_ISL_420304|2020-03-15	D
US|MN38-MDH38|EPI_ISL_417474|2020-03-12	A	US|WI-156|EPI_ISL_428252|2020-03-25	B	US|CA2|EPI_ISL_406036|2020-01-22	C	US|AK-PHL02|EPI_ISL_420303|2020-03-15	D
US|UT-00033|EPI_ISL_417976|2020-03-19	A	US|WI-198|EPI_ISL_428294|2020-03-24	B	US|CA8|EPI_ISL_411955|2020-02-10	C	US|WI-84|EPI_ISL_421343|2020-03-24	D
US|CZB-RR057-013|EPI_ISL_417937|2020-03-18	A	US|WI-164|EPI_ISL_428260|2020-03-16	B	US|CA9|EPI_ISL_412862|2020-02-23	C	US|WI-54|EPI_ISL_421312|2020-03-20	D
US|MN40-MDH40|EPI_ISL_417476|2020-03-12	A	US|WI-145|EPI_ISL_427452|2020-04-10	B	US|CruiseA-17|EPI_ISL_413622|2020-02-24	C	US|WI-79|EPI_ISL_421338|2020-03-23	D
US|UT-00028|EPI_ISL_417971|2020-03-19	A	US|WI-128|EPI_ISL_427435|2020-04-07	B	US|CruiseA-12|EPI_ISL_413617|2020-02-20	C	US|WI-64|EPI_ISL_421322|2020-03-24	D
US|CZB-RR057-006|EPI_ISL_417932|2020-03-18	A	US|WI-152|EPI_ISL_427459|2020-04-06	B	US|CruiseA-11|EPI_ISL_413616|2020-02-17	C	US|WI-57|EPI_ISL_421315|2020-03-19	D
US|CZB-RR057-011|EPI_ISL_417935|2020-03-18	A	US|WI-135|EPI_ISL_427442|2020-04-09	B	US|CruiseA-10|EPI_ISL_413615|2020-02-17	C	US|WI-46|EPI_ISL_421304|2020-03-22	D
US|CT-UW254|EPI_ISL_418039|2020-03-13	A	US|NY-NYUMC172|EPI_ISL_427469|2020-04-01	B	US|CruiseA-8|EPI_ISL_413613|2020-02-17	C	US|WI-45|EPI_ISL_421303|2020-03-22	D
US|WA-UW296|EPI_ISL_418081|2020-03-15	A	US|NY-WCMP12D08P|EPI_ISL_427604|2020-03-16	B	US|CruiseA-25|EPI_ISL_414484|2020-02-17	C	US|WI-65|EPI_ISL_421323|2020-03-22	D
US|MN-UW257|EPI_ISL_418042|2020-03-13	A	US|NY-WCMP11D01N|EPI_ISL_427591|2020-03-16	B	US|UC-CDPH-UC11|EPI_ISL_413931|2020-03-05	C	US|WI-78|EPI_ISL_421336|2020-03-24	D
US|WA-UW288|EPI_ISL_418073|2020-03-15	A	US|WI-258|EPI_ISL_428732|2020-04-06	B	US|CA-CDPH-UC2|EPI_ISL_413558|2020-02-27	C	US|WI-82|EPI_ISL_421341|2020-03-25	D
US|MN-UW251|EPI_ISL_418036|2020-03-13	A	US|CA-CZBRR057EX00707|EPI_ISL_429038|2020-03-23	B	US|WA-S3|EPI_ISL_413560|2020-02-28	C	US|WI-60|EPI_ISL_421318|2020-03-19	D
US|WA-UW291|EPI_ISL_418076|2020-03-15	A	US|CA-CZBRR057EX00713|EPI_ISL_429022|2020-03-23	B	US|WA2|EPI_ISL_412970|2020-02-24	C	US|WI-49|EPI_ISL_421307|2020-03-25	D
US|CT-UW273|EPI_ISL_418058|2020-03-13	A	US|CA-CZBRR057IX00085|EPI_ISL_429004|2020-03-28	B	US|WA-S2|EPI_ISL_413456|2020-02-20	C	US|WI-81|EPI_ISL_421340|2020-03-25	D
US|WA-UW248|EPI_ISL_418033|2020-03-16	A	US|CA-CZBRR057IX00167|EPI_ISL_429053|2020-04-08	B	US|WA-S5|EPI_ISL_416460|2020-02-29	C	US|WI-80|EPI_ISL_421339|2020-03-24	D
US|WA-UW247|EPI_ISL_418032|2020-03-16	A	US|CA-CZBRR057EX00714|EPI_ISL_429052|2020-03-23	B	US|WA-S6|EPI_ISL_416461|2020-02-29	C	US|NY-PV08435|EPI_ISL_421390|2020-03-18	D
US|MN-UW243|EPI_ISL_418028|2020-03-13	A	US|WA-UW-4677|EPI_ISL_429630|2020-04-05	B	US|WA-UW32|EPI_ISL_414619|2020-03-07	C	US|NY-PV08401|EPI_ISL_421369|2020-03-16	D
US|VA-DCLS-0014|EPI_ISL_419708|2020-03-12	A	US|WA-UW-4568|EPI_ISL_429604|2020-03-29	B	US|WA-UW22|EPI_ISL_414591|2020-03-06	C	US|NY-PV08432|EPI_ISL_421388|2020-03-18	D
US|NY-NYUMC44|EPI_ISL_419705|2020-03-18	A	US|CA-UCSF-UC36|EPI_ISL_429881|2020-03-20	B	US|WA-UW24|EPI_ISL_414593|2020-03-05	C	US|NY-PV08434|EPI_ISL_421389|2020-03-18	D
US|NY-NYUMC43|EPI_ISL_419704|2020-03-18	A	US|WI-GMF-00857|EPI_ISL_429844|2020-04-09	B	US|WA-UW74|EPI_ISL_415602|2020-03-10	C	US|NY-PV08412|EPI_ISL_421375|2020-03-16	D
US|NY-NYUMC42|EPI_ISL_419703|2020-03-18	A	US|CT-UW-4345|EPI_ISL_430945|2020-03-30	B	US|WA-UW44|EPI_ISL_415609|2020-03-10	C	US|NY-PV08446|EPI_ISL_421397|2020-03-17	D
US|VA-DCLS-0007|EPI_ISL_419258|2020-03-19	A	US|CT-UW-4348|EPI_ISL_430946|2020-03-30	B	US|WA-UW57|EPI_ISL_415622|2020-03-10	C	US|UT-00139|EPI_ISL_421562|2020-03-19	D
US|VA-DCLS-0006|EPI_ISL_419257|2020-03-19	A	US|CT-UW-5749|EPI_ISL_430917|2020-04-04	B	US|MN2-MDH2|EPI_ISL_414589|2020-03-07	C	US|WY-WYPHL014|EPI_ISL_421550|2020-03-16	D
US|VA-DCLS-0008|EPI_ISL_419260|2020-03-08	A	US|WA-UW-6243|EPI_ISL_430959|2020-04-02	B	US|WA-UW28|EPI_ISL_414597|2020-03-04	C	US|NY-PV09098|EPI_ISL_421632|2020-03-19	D
US|NY-NYUMC61|EPI_ISL_420576|2020-03-18	A	US|WA-S373|EPI_ISL_434133|2020-03-28	B	US|WA-UW62|EPI_ISL_415627|2020-03-10	C	US|NY-PV09092|EPI_ISL_421630|2020-03-18	D
US|UT-00301|EPI_ISL_420814|2020-03-27	A	US|WA-S453|EPI_ISL_434213|2020-03-30	B	US|WA-UW43|EPI_ISL_415608|2020-03-10	C	US|NY-NYUMC80|EPI_ISL_421581|2020-03-18	D
US|UT-00349|EPI_ISL_420822|2020-03-25	A	US|WA-S472|EPI_ISL_434232|2020-04-05	B	US|WA-UW63|EPI_ISL_415591|2020-03-09	C	US|NY-PV09139|EPI_ISL_422510|2020-03-20	D
US|UT-00297|EPI_ISL_420812|2020-03-27	A	US|NJ-NYUMC344|EPI_ISL_430371|2020-04-08	B	US|WA-UW46|EPI_ISL_415611|2020-03-10	C	US|NY-PV09129|EPI_ISL_422503|2020-03-19	D
US|NY-NYUMC65|EPI_ISL_420580|2020-03-18	A	US|NY-NYUMC349|EPI_ISL_430376|2020-04-08	B	US|WA-UW33|EPI_ISL_414620|2020-03-08	C	US|NY-PV09197|EPI_ISL_422552|2020-03-20	D
US|NY-NYUMC60|EPI_ISL_420575|2020-03-18	A	US|NY-NYUMC312|EPI_ISL_430339|2020-03-30	B	US|WA-UW59|EPI_ISL_415624|2020-03-10	C	US|NY-PV09122|EPI_ISL_422497|2020-03-19	D
US|NY-NYUMC72|EPI_ISL_420588|2020-03-18	A	US|NY-NYUMC330|EPI_ISL_430357|2020-04-03	B	US|WA-UW67|EPI_ISL_415595|2020-03-10	C	US|NY-PV09115|EPI_ISL_422491|2020-03-19	D
US|NH_0008|EPI_ISL_420792|2020-03-02	A	US|NY-NYUMC406|EPI_ISL_430433|2020-04-13	B	US|WA8-UW5|EPI_ISL_413486|2020-03-01	C	US|NY-PV09178|EPI_ISL_422537|2020-03-19	D
US|NH_0004|EPI_ISL_420791|2020-02-29	A	US|NY-NYUMC396|EPI_ISL_430423|2020-04-11	B	US|WA-UW56|EPI_ISL_415621|2020-03-10	C	US|NY-PV09189|EPI_ISL_422546|2020-03-19	D
US|NY-NYUMC63|EPI_ISL_420578|2020-03-18	A	US|NY-NYUMC386|EPI_ISL_430413|2020-04-09	B	US|WA-UW75|EPI_ISL_415603|2020-03-10	C	US|NY-PV09200|EPI_ISL_422555|2020-03-22	D
US|NY-NYUMC64|EPI_ISL_420579|2020-03-18	A	US|MI-MDHHS-SC20138|EPI_ISL_436853|2020-03-24	B	US|WA-UW76|EPI_ISL_415604|2020-03-10	C	US|NY-PV09194|EPI_ISL_422550|2020-03-20	D
US|NY-NYUMC73|EPI_ISL_420589|2020-03-18	A	US|CA-SR0232|EPI_ISL_437572|2020-04-21	B	US|WA-UW50|EPI_ISL_415615|2020-03-10	C	US|WA-UW-1677|EPI_ISL_424214|2020-03-20	D
US|NY-NYUMC57|EPI_ISL_420572|2020-03-17	A	US|OR-OHSU048-CV48|EPI_ISL_437528|2020-04-19	B	US|WA-UW66|EPI_ISL_415594|2020-03-10	C	US|WA-UW-1826|EPI_ISL_424273|2020-03-22	D
US|NY-NYUMC55|EPI_ISL_420570|2020-03-17	A	US|AK-PHL041|EPI_ISL_437514|2020-03-23	B	US|WA-UW68|EPI_ISL_415596|2020-03-10	C	US|WA-UW-1827|EPI_ISL_424271|2020-03-22	D
US|NY-NYUMC56|EPI_ISL_420571|2020-03-18	A	US|CA-SR0261|EPI_ISL_437551|2020-04-28	B	US|WA-UW70|EPI_ISL_415598|2020-03-10	C	US|WA-UW-1570|EPI_ISL_423020|2020-03-19	D
US|NY_2929|EPI_ISL_420793|2020-03-02	A	US|CA-SR0190|EPI_ISL_437590|2020-03-30	B	US|WA-UW55|EPI_ISL_415620|2020-03-10	C	US|WA-UW-1824|EPI_ISL_424274|2020-03-22	D
US|NY-NYUMC70|EPI_ISL_420586|2020-03-19	A	US|CA-SR0225|EPI_ISL_437575|2020-04-06	B	US|WA-UW23|EPI_ISL_414592|2020-03-06	C	US|WA-UW-1853|EPI_ISL_424290|2020-03-23	D
US|NY-NYUMC69|EPI_ISL_420585|2020-03-18	A	US|CA-SR0236|EPI_ISL_437568|2020-04-26	B	US|WA-UW20|EPI_ISL_414368|2020-03-05	C	US|WA-UW-1796|EPI_ISL_424254|2020-03-21	D
US|VA-DCLS-0038|EPI_ISL_420630|2020-03-23	A	US|CA-SR0233|EPI_ISL_437571|2020-04-25	B	US|WA-S58|EPI_ISL_417111|2020-03-05	C	US|WA-UW-1741|EPI_ISL_424238|2020-03-21	D
US|VA-DCLS-0034|EPI_ISL_420629|2020-03-20	A	US|CA-SR0218|EPI_ISL_437580|2020-04-18	B	US|WA-S115|EPI_ISL_417168|2020-02-29	C	US|WA-UW-1440|EPI_ISL_423026|2020-03-18	D
US|NY-NYUMC50|EPI_ISL_420301|2020-03-18	A	US|UNKNOWN-UW-6504|EPI_ISL_437852|2020-04-05	B	US|WA-S107|EPI_ISL_417160|2020-02-29	C	US|WA-UW-1792|EPI_ISL_424253|2020-03-21	D
US|NY-NYUMC53|EPI_ISL_420308|2020-03-19	A	US|VA-DCLS-0118|EPI_ISL_437763|2020-04-11	B	US|WA-S97|EPI_ISL_417150|2020-02-28	C	US|WA-UW-1698|EPI_ISL_424204|2020-03-20	D
US|NY-NYUMC51|EPI_ISL_420302|2020-03-18	A	US|VA-DCLS-0120|EPI_ISL_437764|2020-04-11	B	US|WA-S83|EPI_ISL_417136|2020-03-05	C	US|WA-UW-1574|EPI_ISL_423019|2020-03-19	D
US|WI-58|EPI_ISL_421316|2020-03-23	A	US|CT-UW-6565|EPI_ISL_437866|2020-04-02	B	US|WA-S80|EPI_ISL_417133|2020-03-05	C	US|WA-UW-1872|EPI_ISL_424294|2020-03-23	D
US|WI-42|EPI_ISL_421300|2020-03-18	A	US|WA-S643|EPI_ISL_438196|2020-04-17	B	US|WA-S65|EPI_ISL_417118|2020-03-03	C	US|WA-UW-1758|EPI_ISL_424246|2020-03-21	D
US|WI-62|EPI_ISL_421320|2020-03-25	A	US|WA-S620|EPI_ISL_438173|2020-04-26	B	US|WA-S43|EPI_ISL_417096|2020-02-27	C	US|WA-UW-1772|EPI_ISL_424233|2020-03-21	D
US|WI-75|EPI_ISL_421333|2020-03-26	A	US|WA-S608|EPI_ISL_438161|2020-04-19	B	US|WA-S119|EPI_ISL_417172|2020-02-29	C	US|WA-UW-1904|EPI_ISL_424299|2020-03-23	D
US|WI-53|EPI_ISL_421311|2020-03-18	A	US|WA-S624|EPI_ISL_438177|2020-04-18	B	US|WA-S94|EPI_ISL_417147|2020-02-28	C	US|WA-UW-1753|EPI_ISL_424242|2020-03-21	D
US|WI-44|EPI_ISL_421302|2020-03-17	A	US|WA-S623|EPI_ISL_438176|2020-04-18	B	US|WA-S40|EPI_ISL_417093|2020-02-28	C	US|WA-UW-1750|EPI_ISL_424239|2020-03-21	D
US|WI-74|EPI_ISL_421332|2020-03-20	A	US|WA-UW-4296|EPI_ISL_443184|2020-03-31	B	US|WA-S48|EPI_ISL_417101|2020-02-29	C	US|WA-UW-1569|EPI_ISL_423021|2020-03-19	D
US|WI-63|EPI_ISL_421321|2020-03-24	A	US|MN-UMGC-1|EPI_ISL_443183|2020-04-05	B	US|WA-S61|EPI_ISL_417114|2020-03-05	C	US|WA-UW-1722|EPI_ISL_424234|2020-03-21	D
US|WI-52|EPI_ISL_421310|2020-03-18	A	US|MD-HP00085|EPI_ISL_438240|2020-03-26	B	US|WA-S44|EPI_ISL_417097|2020-02-28	C	US|WA-UW-1680|EPI_ISL_424215|2020-03-20	D
US|WI-83|EPI_ISL_421342|2020-03-25	A	US|CA-CZB-1118|EPI_ISL_444076|2020-04-30	B	US|WA-S67|EPI_ISL_417120|2020-03-04	C	US|WA-UW-1716|EPI_ISL_424207|2020-03-20	D
[truncated: 4,088 more rows]

## Sheet: Supplementary Data 5
We gratefully acknowledge the authors, originating and submitting laboratories of the sequences from GISAID’s EpiFlu™ Database on which this research is based. The list is detailed below.
[truncated: 55 more rows]

[truncated: 4 more sheets: Supplementary Data 6, Supplementary Data 7, Supplementary Data 8, Supplementary Data 9]
